# Supplementary material for: Repetitive transcranial magnetic stimulation activates glial cells and inhibits neurogenesis after pneumococcal meningitis
Source: PLoS One. 2020 Sep 11;15(9):e0232863. doi: 10.1371/journal.pone.0232863 (PMC7485822; doi:10.1371/journal.pone.0232863)
Supplement: S1 File — (ZIP) [file pone.0232863.s013.zip]

Archive with 689 entries (643 files):
- S1_supporting_information/codes_for_RNAseqPipeline.txt
- S1_supporting_information/RNASeqPipeline_cortex/
- S1_supporting_information/RNASeqPipeline_cortex/main/
- S1_supporting_information/RNASeqPipeline_cortex/main/.snakemake/
- S1_supporting_information/RNASeqPipeline_cortex/main/.snakemake/conda/
- S1_supporting_information/RNASeqPipeline_cortex/main/.snakemake/conda-archive/
- S1_supporting_information/RNASeqPipeline_cortex/main/.snakemake/locks/
- S1_supporting_information/RNASeqPipeline_cortex/main/.snakemake/log/
- S1_supporting_information/RNASeqPipeline_cortex/main/.snakemake/log/2018-05-16T142427.651972.snakemake.log
- S1_supporting_information/RNASeqPipeline_cortex/main/.snakemake/log/2018-05-16T142430.099842.snakemake.log
- S1_supporting_information/RNASeqPipeline_cortex/main/.snakemake/log/2018-05-16T142518.782522.snakemake.log
- S1_supporting_information/RNASeqPipeline_cortex/main/.snakemake/log/2018-05-16T142521.963808.snakemake.log
- S1_supporting_information/RNASeqPipeline_cortex/main/.snakemake/log/2018-05-16T142523.588350.snakemake.log
- S1_supporting_information/RNASeqPipeline_cortex/main/.snakemake/log/2018-05-16T142532.358975.snakemake.log
- S1_supporting_information/RNASeqPipeline_cortex/main/.snakemake/log/2018-05-16T142541.447749.snakemake.log
- S1_supporting_information/RNASeqPipeline_cortex/main/.snakemake/log/2018-05-16T143228.528715.snakemake.log
- S1_supporting_information/RNASeqPipeline_cortex/main/.snakemake/log/2018-05-16T143753.119515.snakemake.log
- S1_supporting_information/RNASeqPipeline_cortex/main/.snakemake/log/2018-05-16T143830.711473.snakemake.log
- S1_supporting_information/RNASeqPipeline_cortex/main/.snakemake/log/2018-05-16T144202.618246.snakemake.log
- S1_supporting_information/RNASeqPipeline_cortex/main/.snakemake/log/2018-05-16T144231.472568.snakemake.log
- S1_supporting_information/RNASeqPipeline_cortex/main/.snakemake/log/2018-05-16T144332.317618.snakemake.log
- S1_supporting_information/RNASeqPipeline_cortex/main/.snakemake/log/2018-05-16T144436.158903.snakemake.log
- S1_supporting_information/RNASeqPipeline_cortex/main/.snakemake/log/2018-05-16T144536.616768.snakemake.log
- S1_supporting_information/RNASeqPipeline_cortex/main/.snakemake/log/2018-05-16T144802.974697.snakemake.log
- S1_supporting_information/RNASeqPipeline_cortex/main/.snakemake/log/2018-05-16T145019.059574.snakemake.log
- S1_supporting_information/RNASeqPipeline_cortex/main/.snakemake/log/2018-05-16T145052.107066.snakemake.log
- S1_supporting_information/RNASeqPipeline_cortex/main/.snakemake/log/2018-05-16T145129.950785.snakemake.log
- S1_supporting_information/RNASeqPipeline_cortex/main/.snakemake/log/2018-05-16T145303.844927.snakemake.log
- S1_supporting_information/RNASeqPipeline_cortex/main/.snakemake/log/2018-05-16T145438.140954.snakemake.log
- S1_supporting_information/RNASeqPipeline_cortex/main/.snakemake/log/2018-05-16T145627.090846.snakemake.log
- S1_supporting_information/RNASeqPipeline_cortex/main/.snakemake/log/2018-05-16T145839.582912.snakemake.log
- S1_supporting_information/RNASeqPipeline_cortex/main/.snakemake/log/2018-05-16T145913.589248.snakemake.log
- S1_supporting_information/RNASeqPipeline_cortex/main/.snakemake/log/2018-05-16T150130.013856.snakemake.log
- S1_supporting_information/RNASeqPipeline_cortex/main/.snakemake/log/2018-05-16T150202.587888.snakemake.log
- S1_supporting_information/RNASeqPipeline_cortex/main/.snakemake/log/2018-05-16T150226.593295.snakemake.log
- S1_supporting_information/RNASeqPipeline_cortex/main/.snakemake/log/2018-05-16T150313.028716.snakemake.log
- S1_supporting_information/RNASeqPipeline_cortex/main/.snakemake/log/2018-05-16T150449.825964.snakemake.log
- S1_supporting_information/RNASeqPipeline_cortex/main/.snakemake/log/2018-05-16T150523.616930.snakemake.log
- S1_supporting_information/RNASeqPipeline_cortex/main/.snakemake/log/2018-05-16T150720.929509.snakemake.log
- S1_supporting_information/RNASeqPipeline_cortex/main/.snakemake/log/2018-05-16T150736.115099.snakemake.log
- S1_supporting_information/RNASeqPipeline_cortex/main/.snakemake/log/2018-05-16T150750.311365.snakemake.log
- S1_supporting_information/RNASeqPipeline_cortex/main/.snakemake/log/2018-05-16T151004.039729.snakemake.log
- S1_supporting_information/RNASeqPipeline_cortex/main/.snakemake/log/2018-05-16T151016.877738.snakemake.log
- S1_supporting_information/RNASeqPipeline_cortex/main/.snakemake/log/2018-05-16T151035.323490.snakemake.log
- S1_supporting_information/RNASeqPipeline_cortex/main/.snakemake/log/2018-05-16T151035.323630.snakemake.log
- S1_supporting_information/RNASeqPipeline_cortex/main/.snakemake/log/2018-05-16T151235.761858.snakemake.log
- S1_supporting_information/RNASeqPipeline_cortex/main/.snakemake/log/2018-05-16T151236.516121.snakemake.log
- S1_supporting_information/RNASeqPipeline_cortex/main/.snakemake/log/2018-05-16T151446.258237.snakemake.log
- S1_supporting_information/RNASeqPipeline_cortex/main/.snakemake/log/2018-05-16T151458.867233.snakemake.log
- S1_supporting_information/RNASeqPipeline_cortex/main/.snakemake/log/2018-05-16T151516.999938.snakemake.log
- S1_supporting_information/RNASeqPipeline_cortex/main/.snakemake/log/2018-05-16T151528.180019.snakemake.log
- S1_supporting_information/RNASeqPipeline_cortex/main/.snakemake/log/2018-05-16T151557.030952.snakemake.log
- S1_supporting_information/RNASeqPipeline_cortex/main/.snakemake/log/2018-05-16T151658.941007.snakemake.log
- S1_supporting_information/RNASeqPipeline_cortex/main/.snakemake/log/2018-05-16T151919.630575.snakemake.log
- S1_supporting_information/RNASeqPipeline_cortex/main/.snakemake/log/2018-05-16T151919.652694.snakemake.log
- S1_supporting_information/RNASeqPipeline_cortex/main/.snakemake/log/2018-05-16T151920.092737.snakemake.log
- S1_supporting_information/RNASeqPipeline_cortex/main/.snakemake/log/2018-05-16T152116.452352.snakemake.log
- S1_supporting_information/RNASeqPipeline_cortex/main/.snakemake/log/2018-05-16T152141.603238.snakemake.log
- S1_supporting_information/RNASeqPipeline_cortex/main/.snakemake/log/2018-05-16T152200.413733.snakemake.log
- S1_supporting_information/RNASeqPipeline_cortex/main/.snakemake/log/2018-05-16T152210.338642.snakemake.log
- S1_supporting_information/RNASeqPipeline_cortex/main/.snakemake/log/2018-05-16T152232.127362.snakemake.log
- S1_supporting_information/RNASeqPipeline_cortex/main/.snakemake/log/2018-05-16T152250.791477.snakemake.log
- S1_supporting_information/RNASeqPipeline_cortex/main/.snakemake/log/2018-05-16T152331.878373.snakemake.log
- S1_supporting_information/RNASeqPipeline_cortex/main/.snakemake/log/2018-05-16T152332.520217.snakemake.log
- S1_supporting_information/RNASeqPipeline_cortex/main/.snakemake/log/2018-05-16T153334.063799.snakemake.log
- S1_supporting_information/RNASeqPipeline_cortex/main/.snakemake/log/2018-05-16T153452.350208.snakemake.log
- S1_supporting_information/RNASeqPipeline_cortex/main/.snakemake/log/2018-05-16T153559.865311.snakemake.log
- S1_supporting_information/RNASeqPipeline_cortex/main/.snakemake/log/2018-05-16T153604.854106.snakemake.log
- S1_supporting_information/RNASeqPipeline_cortex/main/.snakemake/log/2018-05-16T153606.262344.snakemake.log
- S1_supporting_information/RNASeqPipeline_cortex/main/.snakemake/log/2018-05-16T153606.825958.snakemake.log
- S1_supporting_information/RNASeqPipeline_cortex/main/.snakemake/log/2018-05-16T153621.177789.snakemake.log
- S1_supporting_information/RNASeqPipeline_cortex/main/.snakemake/log/2018-05-16T154009.861570.snakemake.log
- S1_supporting_information/RNASeqPipeline_cortex/main/.snakemake/log/2018-05-16T154146.909497.snakemake.log
- S1_supporting_information/RNASeqPipeline_cortex/main/.snakemake/log/2018-05-16T154249.400832.snakemake.log
- S1_supporting_information/RNASeqPipeline_cortex/main/.snakemake/log/2018-05-16T154412.088486.snakemake.log
- S1_supporting_information/RNASeqPipeline_cortex/main/.snakemake/log/2018-05-16T154424.964761.snakemake.log
- S1_supporting_information/RNASeqPipeline_cortex/main/.snakemake/log/2018-05-16T154425.935857.snakemake.log
- S1_supporting_information/RNASeqPipeline_cortex/main/.snakemake/log/2018-05-16T154537.036293.snakemake.log
- S1_supporting_information/RNASeqPipeline_cortex/main/.snakemake/log/2018-05-16T154552.099641.snakemake.log
- S1_supporting_information/RNASeqPipeline_cortex/main/.snakemake/log/2018-05-16T154808.715185.snakemake.log
- S1_supporting_information/RNASeqPipeline_cortex/main/.snakemake/log/2018-05-16T154906.973302.snakemake.log
- S1_supporting_information/RNASeqPipeline_cortex/main/.snakemake/log/2018-05-16T154926.283568.snakemake.log
- S1_supporting_information/RNASeqPipeline_cortex/main/.snakemake/log/2018-05-16T154949.611643.snakemake.log
- S1_supporting_information/RNASeqPipeline_cortex/main/.snakemake/log/2018-05-16T154952.922750.snakemake.log
- S1_supporting_information/RNASeqPipeline_cortex/main/.snakemake/log/2018-05-16T155354.066514.snakemake.log
- S1_supporting_information/RNASeqPipeline_cortex/main/.snakemake/log/2018-05-16T162701.956784.snakemake.log
- S1_supporting_information/RNASeqPipeline_cortex/main/.snakemake/log/2018-05-16T162957.072606.snakemake.log
- S1_supporting_information/RNASeqPipeline_cortex/main/.snakemake/log/2018-05-16T163107.748168.snakemake.log
- S1_supporting_information/RNASeqPipeline_cortex/main/.snakemake/log/2018-05-16T163128.767533.snakemake.log
- S1_supporting_information/RNASeqPipeline_cortex/main/.snakemake/log/2018-05-16T163321.972213.snakemake.log
- S1_supporting_information/RNASeqPipeline_cortex/main/.snakemake/log/2018-05-16T163639.492324.snakemake.log
- S1_supporting_information/RNASeqPipeline_cortex/main/.snakemake/metadata/
- S1_supporting_information/RNASeqPipeline_cortex/main/.snakemake/metadata/aHRtbF9zdW1tYXJ5X21haW4vUk5BU2VxX3JlcG9ydF9tYWluLmh0bWw=
- S1_supporting_information/RNASeqPipeline_cortex/main/.snakemake/metadata/bG9ncy9oaXNhdDIvUzdfY3NfLmxvZw==
- S1_supporting_information/RNASeqPipeline_cortex/main/.snakemake/metadata/bG9ncy9oaXNhdDIvUzEwX2NzXy5sb2c=
- S1_supporting_information/RNASeqPipeline_cortex/main/.snakemake/metadata/bG9ncy9oaXNhdDIvUzExX2NjXy5sb2c=
- S1_supporting_information/RNASeqPipeline_cortex/main/.snakemake/metadata/bG9ncy9oaXNhdDIvUzEyX2NpXy5sb2c=
- S1_supporting_information/RNASeqPipeline_cortex/main/.snakemake/metadata/bG9ncy9oaXNhdDIvUzFfY2NfLmxvZw==
- S1_supporting_information/RNASeqPipeline_cortex/main/.snakemake/metadata/bG9ncy9oaXNhdDIvUzhfY3NfLmxvZw==
- S1_supporting_information/RNASeqPipeline_cortex/main/.snakemake/metadata/bG9ncy9oaXNhdDIvUzJfY2NfLmxvZw==
- S1_supporting_information/RNASeqPipeline_cortex/main/.snakemake/metadata/bG9ncy9oaXNhdDIvUzlfY3NfLmxvZw==
- S1_supporting_information/RNASeqPipeline_cortex/main/.snakemake/metadata/bG9ncy9oaXNhdDIvUzNfY2NfLmxvZw==
- S1_supporting_information/RNASeqPipeline_cortex/main/.snakemake/metadata/bG9ncy9oaXNhdDIvUzRfY2lfLmxvZw==
- S1_supporting_information/RNASeqPipeline_cortex/main/.snakemake/metadata/bG9ncy9oaXNhdDIvUzVfY2lfLmxvZw==
- S1_supporting_information/RNASeqPipeline_cortex/main/.snakemake/metadata/bG9ncy9oaXNhdDIvUzZfY2lfLmxvZw==
- S1_supporting_information/RNASeqPipeline_cortex/main/.snakemake/metadata/bWFwcGVkX3JlYWRzL1M0X2NpXy5iYW0=
- S1_supporting_information/RNASeqPipeline_cortex/main/.snakemake/metadata/bWFwcGVkX3JlYWRzL1M0X2NpXy5zYW0=
- S1_supporting_information/RNASeqPipeline_cortex/main/.snakemake/metadata/bWFwcGVkX3JlYWRzL1M1X2NpXy5iYW0=
- S1_supporting_information/RNASeqPipeline_cortex/main/.snakemake/metadata/bWFwcGVkX3JlYWRzL1M1X2NpXy5zYW0=
- S1_supporting_information/RNASeqPipeline_cortex/main/.snakemake/metadata/bWFwcGVkX3JlYWRzL1M2X2NpXy5iYW0=
- S1_supporting_information/RNASeqPipeline_cortex/main/.snakemake/metadata/bWFwcGVkX3JlYWRzL1M2X2NpXy5zYW0=
- S1_supporting_information/RNASeqPipeline_cortex/main/.snakemake/metadata/bWFwcGVkX3JlYWRzL1M3X2NzXy5iYW0=
- S1_supporting_information/RNASeqPipeline_cortex/main/.snakemake/metadata/bWFwcGVkX3JlYWRzL1M3X2NzXy5zYW0=
- S1_supporting_information/RNASeqPipeline_cortex/main/.snakemake/metadata/bWFwcGVkX3JlYWRzL1M4X2NzXy5iYW0=
- S1_supporting_information/RNASeqPipeline_cortex/main/.snakemake/metadata/bWFwcGVkX3JlYWRzL1M4X2NzXy5zYW0=
- S1_supporting_information/RNASeqPipeline_cortex/main/.snakemake/metadata/bWFwcGVkX3JlYWRzL1M5X2NzXy5iYW0=
- S1_supporting_information/RNASeqPipeline_cortex/main/.snakemake/metadata/bWFwcGVkX3JlYWRzL1M5X2NzXy5zYW0=
- S1_supporting_information/RNASeqPipeline_cortex/main/.snakemake/metadata/bWFwcGVkX3JlYWRzL1MxMF9jc18uc2Ft
- S1_supporting_information/RNASeqPipeline_cortex/main/.snakemake/metadata/bWFwcGVkX3JlYWRzL1MxMF9jc18uYmFt
- S1_supporting_information/RNASeqPipeline_cortex/main/.snakemake/metadata/bWFwcGVkX3JlYWRzL1MxMl9jaV8uc2Ft
- S1_supporting_information/RNASeqPipeline_cortex/main/.snakemake/metadata/bWFwcGVkX3JlYWRzL1MxMl9jaV8uYmFt
- S1_supporting_information/RNASeqPipeline_cortex/main/.snakemake/metadata/bWFwcGVkX3JlYWRzL1MxMV9jY18uc2Ft
- S1_supporting_information/RNASeqPipeline_cortex/main/.snakemake/metadata/bWFwcGVkX3JlYWRzL1MxMV9jY18uYmFt
- S1_supporting_information/RNASeqPipeline_cortex/main/.snakemake/metadata/bWFwcGVkX3JlYWRzL1MxX2NjXy5iYW0=
- S1_supporting_information/RNASeqPipeline_cortex/main/.snakemake/metadata/bWFwcGVkX3JlYWRzL1MxX2NjXy5zYW0=
- S1_supporting_information/RNASeqPipeline_cortex/main/.snakemake/metadata/bWFwcGVkX3JlYWRzL1MyX2NjXy5iYW0=
- S1_supporting_information/RNASeqPipeline_cortex/main/.snakemake/metadata/bWFwcGVkX3JlYWRzL1MyX2NjXy5zYW0=
- S1_supporting_information/RNASeqPipeline_cortex/main/.snakemake/metadata/bWFwcGVkX3JlYWRzL1MzX2NjXy5iYW0=
- S1_supporting_information/RNASeqPipeline_cortex/main/.snakemake/metadata/bWFwcGVkX3JlYWRzL1MzX2NjXy5zYW0=
- S1_supporting_information/RNASeqPipeline_cortex/main/.snakemake/metadata/REVTZXEvcDM2Nl9jLmRkcy5yZHM=
- S1_supporting_information/RNASeqPipeline_cortex/main/.snakemake/metadata/REVTZXEvcDM2Nl9jLnJsZC5yZHM=
- S1_supporting_information/RNASeqPipeline_cortex/main/.snakemake/metadata/REVTZXEvcDM2Nl9jX01BUGxvdC5wZGY=
- S1_supporting_information/RNASeqPipeline_cortex/main/.snakemake/metadata/REVTZXEvcDM2Nl9jX1BDQS01MDBNb3N0VmFyaWFibGVHZW5lcy5wZGY=
- S1_supporting_information/RNASeqPipeline_cortex/main/.snakemake/metadata/REVTZXEvcDM2Nl9jX2hlYXRtYXAtNTBNb3N0SGlnaGx5RXhwcmVzc2VkR2VuZXMucGRm
- S1_supporting_information/RNASeqPipeline_cortex/main/.snakemake/metadata/REVTZXEvQ29udHJhc3RzL2NjLmNpLkRFUmVzdWx0cy5vcmlnaW5hbC5ybG9nLnR4dA==
- S1_supporting_information/RNASeqPipeline_cortex/main/.snakemake/metadata/REVTZXEvQ29udHJhc3RzL2NjLmNzLkRFUmVzdWx0cy5vcmlnaW5hbC5ybG9nLnR4dA==
- S1_supporting_information/RNASeqPipeline_cortex/main/.snakemake/metadata/REVTZXEvQ29udHJhc3RzL2NpLmNzLkRFUmVzdWx0cy5vcmlnaW5hbC5ybG9nLnR4dA==
- S1_supporting_information/RNASeqPipeline_cortex/main/.snakemake/metadata/REVTZXEvQ29udHJhc3RzL3Jsb2cudHh0
- S1_supporting_information/RNASeqPipeline_cortex/main/.snakemake/metadata/U2hpbnlBcHAvZGF0YS90b3BHb1Jlc3VsdHMucmRz
- S1_supporting_information/RNASeqPipeline_cortex/main/.snakemake/metadata/U2hpbnlBcHAvZGF0YS90b3BUYWJsZXMucmRz
- S1_supporting_information/RNASeqPipeline_cortex/main/.snakemake/metadata/U2hpbnlBcHAvZGF0YS9leHBHcm91cHMudHh0
- S1_supporting_information/RNASeqPipeline_cortex/main/.snakemake/metadata/VG9wR28vR2VuZXNJbkdPVGVybXMvY2kuY3MuR2VuZXNJbkdvVGVybXMucmRz
- S1_supporting_information/RNASeqPipeline_cortex/main/.snakemake/metadata/VG9wR28vR2VuZXNJbkdPVGVybXMvY2MuY2kuR2VuZXNJbkdvVGVybXMucmRz
- S1_supporting_information/RNASeqPipeline_cortex/main/.snakemake/metadata/VG9wR28vR2VuZXNJbkdPVGVybXMvY2MuY3MuR2VuZXNJbkdvVGVybXMucmRz
- S1_supporting_information/RNASeqPipeline_cortex/main/.snakemake/metadata/VG9wR28vY2kuY3MudG9wR29SZXN1bHRzLnR4dA==
- S1_supporting_information/RNASeqPipeline_cortex/main/.snakemake/metadata/VG9wR28vY2MuY2kudG9wR29SZXN1bHRzLnR4dA==
- S1_supporting_information/RNASeqPipeline_cortex/main/.snakemake/metadata/VG9wR28vY2MuY3MudG9wR29SZXN1bHRzLnR4dA==
- S1_supporting_information/RNASeqPipeline_cortex/main/.snakemake/metadata/Y291bnRzL3AzNjZfYy5maW5hbENvdW50cy50eHQ=
- S1_supporting_information/RNASeqPipeline_cortex/main/.snakemake/metadata/Y291bnRzL3AzNjZfYy5maW5hbENvdW50cy5ub0hlYWRlci50eHQ=
- S1_supporting_information/RNASeqPipeline_cortex/main/.snakemake/metadata/Y291bnRzL3AzNjZfYy5mZWF0Q291bnQudHh0
- S1_supporting_information/RNASeqPipeline_cortex/main/.snakemake/metadata/Y29vcmRfc29ydGVkL1M0X2NpXy5jb29yZFNvcnRlZC5iYW0=
- S1_supporting_information/RNASeqPipeline_cortex/main/.snakemake/metadata/Y29vcmRfc29ydGVkL1M1X2NpXy5jb29yZFNvcnRlZC5iYW0=
- S1_supporting_information/RNASeqPipeline_cortex/main/.snakemake/metadata/Y29vcmRfc29ydGVkL1M2X2NpXy5jb29yZFNvcnRlZC5iYW0=
- S1_supporting_information/RNASeqPipeline_cortex/main/.snakemake/metadata/Y29vcmRfc29ydGVkL1M3X2NzXy5jb29yZFNvcnRlZC5iYW0=
- S1_supporting_information/RNASeqPipeline_cortex/main/.snakemake/metadata/Y29vcmRfc29ydGVkL1M4X2NzXy5jb29yZFNvcnRlZC5iYW0=
- S1_supporting_information/RNASeqPipeline_cortex/main/.snakemake/metadata/Y29vcmRfc29ydGVkL1M5X2NzXy5jb29yZFNvcnRlZC5iYW0=
- S1_supporting_information/RNASeqPipeline_cortex/main/.snakemake/metadata/Y29vcmRfc29ydGVkL1MxMF9jc18uY29vcmRTb3J0ZWQuYmFt
- S1_supporting_information/RNASeqPipeline_cortex/main/.snakemake/metadata/Y29vcmRfc29ydGVkL1MxMl9jaV8uY29vcmRTb3J0ZWQuYmFt
- S1_supporting_information/RNASeqPipeline_cortex/main/.snakemake/metadata/Y29vcmRfc29ydGVkL1MxMV9jY18uY29vcmRTb3J0ZWQuYmFt
- S1_supporting_information/RNASeqPipeline_cortex/main/.snakemake/metadata/Y29vcmRfc29ydGVkL1MxX2NjXy5jb29yZFNvcnRlZC5iYW0=
- S1_supporting_information/RNASeqPipeline_cortex/main/.snakemake/metadata/Y29vcmRfc29ydGVkL1MyX2NjXy5jb29yZFNvcnRlZC5iYW0=
- S1_supporting_information/RNASeqPipeline_cortex/main/.snakemake/metadata/Y29vcmRfc29ydGVkL1MzX2NjXy5jb29yZFNvcnRlZC5iYW0=
- S1_supporting_information/RNASeqPipeline_cortex/main/.snakemake/metadata/ZmFzdHFjL1M0X2NpX1M1NV9MMDA1X1IxX2Zhc3RxYy5odG1s
- S1_supporting_information/RNASeqPipeline_cortex/main/.snakemake/metadata/ZmFzdHFjL1M0X2NpX1M1NV9MMDA1X1IxX2Zhc3RxYy9JbWFnZXMvcGVyX2Jhc2VfcXVhbGl0eS5wbmc=
- S1_supporting_information/RNASeqPipeline_cortex/main/.snakemake/metadata/ZmFzdHFjL1M0X2NpX1M1NV9MMDA1X1IxX2Zhc3RxYy9JbWFnZXMvYWRhcHRlcl9jb250ZW50LnBuZw==
- S1_supporting_information/RNASeqPipeline_cortex/main/.snakemake/metadata/ZmFzdHFjL1M1X2NpX1M1OV9MMDA1X1IxX2Zhc3RxYy5odG1s
- S1_supporting_information/RNASeqPipeline_cortex/main/.snakemake/metadata/ZmFzdHFjL1M1X2NpX1M1OV9MMDA1X1IxX2Zhc3RxYy9JbWFnZXMvcGVyX2Jhc2VfcXVhbGl0eS5wbmc=
- S1_supporting_information/RNASeqPipeline_cortex/main/.snakemake/metadata/ZmFzdHFjL1M1X2NpX1M1OV9MMDA1X1IxX2Zhc3RxYy9JbWFnZXMvYWRhcHRlcl9jb250ZW50LnBuZw==
- S1_supporting_information/RNASeqPipeline_cortex/main/.snakemake/metadata/ZmFzdHFjL1M2X2NpX1M2MF9MMDA1X1IxX2Zhc3RxYy5odG1s
- S1_supporting_information/RNASeqPipeline_cortex/main/.snakemake/metadata/ZmFzdHFjL1M2X2NpX1M2MF9MMDA1X1IxX2Zhc3RxYy9JbWFnZXMvcGVyX2Jhc2VfcXVhbGl0eS5wbmc=
- S1_supporting_information/RNASeqPipeline_cortex/main/.snakemake/metadata/ZmFzdHFjL1M2X2NpX1M2MF9MMDA1X1IxX2Zhc3RxYy9JbWFnZXMvYWRhcHRlcl9jb250ZW50LnBuZw==
- S1_supporting_information/RNASeqPipeline_cortex/main/.snakemake/metadata/ZmFzdHFjL1M3X2NzX1M1Nl9MMDA1X1IxX2Zhc3RxYy5odG1s
- S1_supporting_information/RNASeqPipeline_cortex/main/.snakemake/metadata/ZmFzdHFjL1M3X2NzX1M1Nl9MMDA1X1IxX2Zhc3RxYy9JbWFnZXMvcGVyX2Jhc2VfcXVhbGl0eS5wbmc=
- S1_supporting_information/RNASeqPipeline_cortex/main/.snakemake/metadata/ZmFzdHFjL1M3X2NzX1M1Nl9MMDA1X1IxX2Zhc3RxYy9JbWFnZXMvYWRhcHRlcl9jb250ZW50LnBuZw==
- S1_supporting_information/RNASeqPipeline_cortex/main/.snakemake/metadata/ZmFzdHFjL1M4X2NzX1M1N19MMDA1X1IxX2Zhc3RxYy5odG1s
- S1_supporting_information/RNASeqPipeline_cortex/main/.snakemake/metadata/ZmFzdHFjL1M4X2NzX1M1N19MMDA1X1IxX2Zhc3RxYy9JbWFnZXMvcGVyX2Jhc2VfcXVhbGl0eS5wbmc=
- S1_supporting_information/RNASeqPipeline_cortex/main/.snakemake/metadata/ZmFzdHFjL1M4X2NzX1M1N19MMDA1X1IxX2Zhc3RxYy9JbWFnZXMvYWRhcHRlcl9jb250ZW50LnBuZw==
- S1_supporting_information/RNASeqPipeline_cortex/main/.snakemake/metadata/ZmFzdHFjL1M5X2NzX1M1OF9MMDA1X1IxX2Zhc3RxYy5odG1s
- S1_supporting_information/RNASeqPipeline_cortex/main/.snakemake/metadata/ZmFzdHFjL1M5X2NzX1M1OF9MMDA1X1IxX2Zhc3RxYy9JbWFnZXMvcGVyX2Jhc2VfcXVhbGl0eS5wbmc=
- S1_supporting_information/RNASeqPipeline_cortex/main/.snakemake/metadata/ZmFzdHFjL1M5X2NzX1M1OF9MMDA1X1IxX2Zhc3RxYy9JbWFnZXMvYWRhcHRlcl9jb250ZW50LnBuZw==
- S1_supporting_information/RNASeqPipeline_cortex/main/.snakemake/metadata/ZmFzdHFjL1MxMF9jc19TNDlfTDAwNV9SMV9mYXN0cWMuaHRtbA==
- S1_supporting_information/RNASeqPipeline_cortex/main/.snakemake/metadata/ZmFzdHFjL1MxMF9jc19TNDlfTDAwNV9SMV9mYXN0cWMvSW1hZ2VzL2FkYXB0ZXJfY29udGVudC5wbmc=
- S1_supporting_information/RNASeqPipeline_cortex/main/.snakemake/metadata/ZmFzdHFjL1MxMF9jc19TNDlfTDAwNV9SMV9mYXN0cWMvSW1hZ2VzL3Blcl9iYXNlX3F1YWxpdHkucG5n
- S1_supporting_information/RNASeqPipeline_cortex/main/.snakemake/metadata/ZmFzdHFjL1MxMl9jaV9TNTFfTDAwNV9SMV9mYXN0cWMuaHRtbA==
- S1_supporting_information/RNASeqPipeline_cortex/main/.snakemake/metadata/ZmFzdHFjL1MxMl9jaV9TNTFfTDAwNV9SMV9mYXN0cWMvSW1hZ2VzL2FkYXB0ZXJfY29udGVudC5wbmc=
- S1_supporting_information/RNASeqPipeline_cortex/main/.snakemake/metadata/ZmFzdHFjL1MxMl9jaV9TNTFfTDAwNV9SMV9mYXN0cWMvSW1hZ2VzL3Blcl9iYXNlX3F1YWxpdHkucG5n
- S1_supporting_information/RNASeqPipeline_cortex/main/.snakemake/metadata/ZmFzdHFjL1MxMV9jY19TNTBfTDAwNV9SMV9mYXN0cWMuaHRtbA==
- S1_supporting_information/RNASeqPipeline_cortex/main/.snakemake/metadata/ZmFzdHFjL1MxMV9jY19TNTBfTDAwNV9SMV9mYXN0cWMvSW1hZ2VzL2FkYXB0ZXJfY29udGVudC5wbmc=
- S1_supporting_information/RNASeqPipeline_cortex/main/.snakemake/metadata/ZmFzdHFjL1MxMV9jY19TNTBfTDAwNV9SMV9mYXN0cWMvSW1hZ2VzL3Blcl9iYXNlX3F1YWxpdHkucG5n
- S1_supporting_information/RNASeqPipeline_cortex/main/.snakemake/metadata/ZmFzdHFjL1MxX2NjX1M1Ml9MMDA1X1IxX2Zhc3RxYy5odG1s
- S1_supporting_information/RNASeqPipeline_cortex/main/.snakemake/metadata/ZmFzdHFjL1MxX2NjX1M1Ml9MMDA1X1IxX2Zhc3RxYy9JbWFnZXMvcGVyX2Jhc2VfcXVhbGl0eS5wbmc=
- S1_supporting_information/RNASeqPipeline_cortex/main/.snakemake/metadata/ZmFzdHFjL1MxX2NjX1M1Ml9MMDA1X1IxX2Zhc3RxYy9JbWFnZXMvYWRhcHRlcl9jb250ZW50LnBuZw==
- S1_supporting_information/RNASeqPipeline_cortex/main/.snakemake/metadata/ZmFzdHFjL1MyX2NjX1M1M19MMDA1X1IxX2Zhc3RxYy5odG1s
- S1_supporting_information/RNASeqPipeline_cortex/main/.snakemake/metadata/ZmFzdHFjL1MyX2NjX1M1M19MMDA1X1IxX2Zhc3RxYy9JbWFnZXMvcGVyX2Jhc2VfcXVhbGl0eS5wbmc=
- S1_supporting_information/RNASeqPipeline_cortex/main/.snakemake/metadata/ZmFzdHFjL1MyX2NjX1M1M19MMDA1X1IxX2Zhc3RxYy9JbWFnZXMvYWRhcHRlcl9jb250ZW50LnBuZw==
- S1_supporting_information/RNASeqPipeline_cortex/main/.snakemake/metadata/ZmFzdHFjL1MzX2NjX1M1NF9MMDA1X1IxX2Zhc3RxYy5odG1s
- S1_supporting_information/RNASeqPipeline_cortex/main/.snakemake/metadata/ZmFzdHFjL1MzX2NjX1M1NF9MMDA1X1IxX2Zhc3RxYy9JbWFnZXMvcGVyX2Jhc2VfcXVhbGl0eS5wbmc=
- S1_supporting_information/RNASeqPipeline_cortex/main/.snakemake/metadata/ZmFzdHFjL1MzX2NjX1M1NF9MMDA1X1IxX2Zhc3RxYy9JbWFnZXMvYWRhcHRlcl9jb250ZW50LnBuZw==
- S1_supporting_information/RNASeqPipeline_cortex/main/.snakemake/shadow/
- S1_supporting_information/RNASeqPipeline_cortex/main/.snakemake/singularity/
- S1_supporting_information/RNASeqPipeline_cortex/main/config/
- S1_supporting_information/RNASeqPipeline_cortex/main/config/config.json
- S1_supporting_information/RNASeqPipeline_cortex/main/p366_c_snake.err
- S1_supporting_information/RNASeqPipeline_cortex/main/p366_c_snake.out
- S1_supporting_information/RNASeqPipeline_cortex/main/rules/
- S1_supporting_information/RNASeqPipeline_cortex/main/rules/CreateDDS.R
- S1_supporting_information/RNASeqPipeline_cortex/main/rules/DESeq2.rule
- S1_supporting_information/RNASeqPipeline_cortex/main/rules/DESeq2_contrasts.rule
- S1_supporting_information/RNASeqPipeline_cortex/main/rules/fastqc.rule
- S1_supporting_information/RNASeqPipeline_cortex/main/rules/featureCounts.rule
- S1_supporting_information/RNASeqPipeline_cortex/main/rules/hisat2.rule
- S1_supporting_information/RNASeqPipeline_cortex/main/rules/html_report_main.rule
- S1_supporting_information/RNASeqPipeline_cortex/main/rules/MakeShinyInput.R
- S1_supporting_information/RNASeqPipeline_cortex/main/rules/RNASeq_report_mainOnly.py
- S1_supporting_information/RNASeqPipeline_cortex/main/rules/RunContrasts.R
- S1_supporting_information/RNASeqPipeline_cortex/main/rules/samtools_samtobam.rule
- S1_supporting_information/RNASeqPipeline_cortex/main/rules/samtools_sortByCoord.rule
- S1_supporting_information/RNASeqPipeline_cortex/main/rules/samtools_sortByName.rule
- S1_supporting_information/RNASeqPipeline_cortex/main/rules/server.R
- S1_supporting_information/RNASeqPipeline_cortex/main/rules/ShinyInput.rule
- S1_supporting_information/RNASeqPipeline_cortex/main/rules/TopGo.R
- S1_supporting_information/RNASeqPipeline_cortex/main/rules/TopGo.rule
- S1_supporting_information/RNASeqPipeline_cortex/main/rules/ui.R
- S1_supporting_information/RNASeqPipeline_cortex/main/Snakefile
- S1_supporting_information/RNASeqPipeline_cortex/p366_expdesign_c.txt
- S1_supporting_information/RNASeqPipeline_cortex/qc/
- S1_supporting_information/RNASeqPipeline_cortex/qc/.snakemake/
- S1_supporting_information/RNASeqPipeline_cortex/qc/.snakemake/conda/
- S1_supporting_information/RNASeqPipeline_cortex/qc/.snakemake/conda-archive/
- S1_supporting_information/RNASeqPipeline_cortex/qc/.snakemake/locks/
- S1_supporting_information/RNASeqPipeline_cortex/qc/.snakemake/log/
- S1_supporting_information/RNASeqPipeline_cortex/qc/.snakemake/log/2018-05-16T142426.952640.snakemake.log
- S1_supporting_information/RNASeqPipeline_cortex/qc/.snakemake/log/2018-05-16T153452.039049.snakemake.log
- S1_supporting_information/RNASeqPipeline_cortex/qc/.snakemake/log/2018-05-16T153559.751229.snakemake.log
- S1_supporting_information/RNASeqPipeline_cortex/qc/.snakemake/log/2018-05-16T153604.707648.snakemake.log
- S1_supporting_information/RNASeqPipeline_cortex/qc/.snakemake/log/2018-05-16T153606.115384.snakemake.log
- S1_supporting_information/RNASeqPipeline_cortex/qc/.snakemake/log/2018-05-16T153606.747056.snakemake.log
- S1_supporting_information/RNASeqPipeline_cortex/qc/.snakemake/log/2018-05-16T153621.043808.snakemake.log
- S1_supporting_information/RNASeqPipeline_cortex/qc/.snakemake/log/2018-05-16T154009.729316.snakemake.log
- S1_supporting_information/RNASeqPipeline_cortex/qc/.snakemake/log/2018-05-16T154146.525614.snakemake.log
- S1_supporting_information/RNASeqPipeline_cortex/qc/.snakemake/log/2018-05-16T154249.256279.snakemake.log
- S1_supporting_information/RNASeqPipeline_cortex/qc/.snakemake/log/2018-05-16T154411.950309.snakemake.log
- S1_supporting_information/RNASeqPipeline_cortex/qc/.snakemake/log/2018-05-16T154424.823002.snakemake.log
- S1_supporting_information/RNASeqPipeline_cortex/qc/.snakemake/log/2018-05-16T154425.824814.snakemake.log
- S1_supporting_information/RNASeqPipeline_cortex/qc/.snakemake/log/2018-05-16T154536.707736.snakemake.log
- S1_supporting_information/RNASeqPipeline_cortex/qc/.snakemake/log/2018-05-16T154551.887031.snakemake.log
- S1_supporting_information/RNASeqPipeline_cortex/qc/.snakemake/log/2018-05-16T154808.486876.snakemake.log
- S1_supporting_information/RNASeqPipeline_cortex/qc/.snakemake/log/2018-05-16T154906.874202.snakemake.log
- S1_supporting_information/RNASeqPipeline_cortex/qc/.snakemake/log/2018-05-16T154926.170461.snakemake.log
- S1_supporting_information/RNASeqPipeline_cortex/qc/.snakemake/log/2018-05-16T154949.531177.snakemake.log
- S1_supporting_information/RNASeqPipeline_cortex/qc/.snakemake/log/2018-05-16T154952.864169.snakemake.log
- S1_supporting_information/RNASeqPipeline_cortex/qc/.snakemake/log/2018-05-16T155353.754803.snakemake.log
- S1_supporting_information/RNASeqPipeline_cortex/qc/.snakemake/log/2018-05-16T162701.737645.snakemake.log
- S1_supporting_information/RNASeqPipeline_cortex/qc/.snakemake/log/2018-05-16T162957.011684.snakemake.log
- S1_supporting_information/RNASeqPipeline_cortex/qc/.snakemake/log/2018-05-16T163107.675483.snakemake.log
- S1_supporting_information/RNASeqPipeline_cortex/qc/.snakemake/log/2018-05-16T163128.695978.snakemake.log
- S1_supporting_information/RNASeqPipeline_cortex/qc/.snakemake/log/2018-05-16T163321.605822.snakemake.log
- S1_supporting_information/RNASeqPipeline_cortex/qc/.snakemake/log/2018-05-16T163639.282995.snakemake.log
- S1_supporting_information/RNASeqPipeline_cortex/qc/.snakemake/metadata/
- S1_supporting_information/RNASeqPipeline_cortex/qc/.snakemake/metadata/cnNlcWMvUzdfY3NfL1M3X2NzXy5yZWFkRGlzdHJpYnV0aW9uU3RhdHMudHh0
- S1_supporting_information/RNASeqPipeline_cortex/qc/.snakemake/metadata/cnNlcWMvUzdfY3NfL3JzZXFjLlM3X2NzXy5qdW5jdGlvblNhdHVyYXRpb25fcGxvdC5wZGY=
- S1_supporting_information/RNASeqPipeline_cortex/qc/.snakemake/metadata/cnNlcWMvUzdfY3NfL3JzZXFjLlM3X2NzXy5zYXR1cmF0aW9uLnBkZg==
- S1_supporting_information/RNASeqPipeline_cortex/qc/.snakemake/metadata/cnNlcWMvUzEwX2NzXy9TMTBfY3NfLnJlYWREaXN0cmlidXRpb25TdGF0cy50eHQ=
- S1_supporting_information/RNASeqPipeline_cortex/qc/.snakemake/metadata/cnNlcWMvUzEwX2NzXy9yc2VxYy5TMTBfY3NfLmp1bmN0aW9uU2F0dXJhdGlvbl9wbG90LnBkZg==
- S1_supporting_information/RNASeqPipeline_cortex/qc/.snakemake/metadata/cnNlcWMvUzEwX2NzXy9yc2VxYy5TMTBfY3NfLnNhdHVyYXRpb24ucGRm
- S1_supporting_information/RNASeqPipeline_cortex/qc/.snakemake/metadata/cnNlcWMvUzExX2NjXy9TMTFfY2NfLnJlYWREaXN0cmlidXRpb25TdGF0cy50eHQ=
- S1_supporting_information/RNASeqPipeline_cortex/qc/.snakemake/metadata/cnNlcWMvUzExX2NjXy9yc2VxYy5TMTFfY2NfLmp1bmN0aW9uU2F0dXJhdGlvbl9wbG90LnBkZg==
- S1_supporting_information/RNASeqPipeline_cortex/qc/.snakemake/metadata/cnNlcWMvUzExX2NjXy9yc2VxYy5TMTFfY2NfLnNhdHVyYXRpb24ucGRm
- S1_supporting_information/RNASeqPipeline_cortex/qc/.snakemake/metadata/cnNlcWMvUzEyX2NpXy9TMTJfY2lfLnJlYWREaXN0cmlidXRpb25TdGF0cy50eHQ=
- S1_supporting_information/RNASeqPipeline_cortex/qc/.snakemake/metadata/cnNlcWMvUzEyX2NpXy9yc2VxYy5TMTJfY2lfLmp1bmN0aW9uU2F0dXJhdGlvbl9wbG90LnBkZg==
- S1_supporting_information/RNASeqPipeline_cortex/qc/.snakemake/metadata/cnNlcWMvUzEyX2NpXy9yc2VxYy5TMTJfY2lfLnNhdHVyYXRpb24ucGRm
- S1_supporting_information/RNASeqPipeline_cortex/qc/.snakemake/metadata/cnNlcWMvUzFfY2NfL1MxX2NjXy5yZWFkRGlzdHJpYnV0aW9uU3RhdHMudHh0
- S1_supporting_information/RNASeqPipeline_cortex/qc/.snakemake/metadata/cnNlcWMvUzFfY2NfL3JzZXFjLlMxX2NjXy5qdW5jdGlvblNhdHVyYXRpb25fcGxvdC5wZGY=
- S1_supporting_information/RNASeqPipeline_cortex/qc/.snakemake/metadata/cnNlcWMvUzFfY2NfL3JzZXFjLlMxX2NjXy5zYXR1cmF0aW9uLnBkZg==
- S1_supporting_information/RNASeqPipeline_cortex/qc/.snakemake/metadata/cnNlcWMvUzhfY3NfL1M4X2NzXy5yZWFkRGlzdHJpYnV0aW9uU3RhdHMudHh0
- S1_supporting_information/RNASeqPipeline_cortex/qc/.snakemake/metadata/cnNlcWMvUzhfY3NfL3JzZXFjLlM4X2NzXy5qdW5jdGlvblNhdHVyYXRpb25fcGxvdC5wZGY=
- S1_supporting_information/RNASeqPipeline_cortex/qc/.snakemake/metadata/cnNlcWMvUzhfY3NfL3JzZXFjLlM4X2NzXy5zYXR1cmF0aW9uLnBkZg==
- S1_supporting_information/RNASeqPipeline_cortex/qc/.snakemake/metadata/cnNlcWMvUzJfY2NfL1MyX2NjXy5yZWFkRGlzdHJpYnV0aW9uU3RhdHMudHh0
- S1_supporting_information/RNASeqPipeline_cortex/qc/.snakemake/metadata/cnNlcWMvUzJfY2NfL3JzZXFjLlMyX2NjXy5qdW5jdGlvblNhdHVyYXRpb25fcGxvdC5wZGY=
- S1_supporting_information/RNASeqPipeline_cortex/qc/.snakemake/metadata/cnNlcWMvUzJfY2NfL3JzZXFjLlMyX2NjXy5zYXR1cmF0aW9uLnBkZg==
- S1_supporting_information/RNASeqPipeline_cortex/qc/.snakemake/metadata/cnNlcWMvUzlfY3NfL1M5X2NzXy5yZWFkRGlzdHJpYnV0aW9uU3RhdHMudHh0
- S1_supporting_information/RNASeqPipeline_cortex/qc/.snakemake/metadata/cnNlcWMvUzlfY3NfL3JzZXFjLlM5X2NzXy5qdW5jdGlvblNhdHVyYXRpb25fcGxvdC5wZGY=
- S1_supporting_information/RNASeqPipeline_cortex/qc/.snakemake/metadata/cnNlcWMvUzlfY3NfL3JzZXFjLlM5X2NzXy5zYXR1cmF0aW9uLnBkZg==
- S1_supporting_information/RNASeqPipeline_cortex/qc/.snakemake/metadata/cnNlcWMvUzNfY2NfL1MzX2NjXy5yZWFkRGlzdHJpYnV0aW9uU3RhdHMudHh0
- S1_supporting_information/RNASeqPipeline_cortex/qc/.snakemake/metadata/cnNlcWMvUzNfY2NfL3JzZXFjLlMzX2NjXy5qdW5jdGlvblNhdHVyYXRpb25fcGxvdC5wZGY=
- S1_supporting_information/RNASeqPipeline_cortex/qc/.snakemake/metadata/cnNlcWMvUzNfY2NfL3JzZXFjLlMzX2NjXy5zYXR1cmF0aW9uLnBkZg==
- S1_supporting_information/RNASeqPipeline_cortex/qc/.snakemake/metadata/cnNlcWMvUzRfY2lfL1M0X2NpXy5yZWFkRGlzdHJpYnV0aW9uU3RhdHMudHh0
- S1_supporting_information/RNASeqPipeline_cortex/qc/.snakemake/metadata/cnNlcWMvUzRfY2lfL3JzZXFjLlM0X2NpXy5qdW5jdGlvblNhdHVyYXRpb25fcGxvdC5wZGY=
- S1_supporting_information/RNASeqPipeline_cortex/qc/.snakemake/metadata/cnNlcWMvUzRfY2lfL3JzZXFjLlM0X2NpXy5zYXR1cmF0aW9uLnBkZg==
- S1_supporting_information/RNASeqPipeline_cortex/qc/.snakemake/metadata/cnNlcWMvUzVfY2lfL1M1X2NpXy5yZWFkRGlzdHJpYnV0aW9uU3RhdHMudHh0
- S1_supporting_information/RNASeqPipeline_cortex/qc/.snakemake/metadata/cnNlcWMvUzVfY2lfL3JzZXFjLlM1X2NpXy5qdW5jdGlvblNhdHVyYXRpb25fcGxvdC5wZGY=
- S1_supporting_information/RNASeqPipeline_cortex/qc/.snakemake/metadata/cnNlcWMvUzVfY2lfL3JzZXFjLlM1X2NpXy5zYXR1cmF0aW9uLnBkZg==
- S1_supporting_information/RNASeqPipeline_cortex/qc/.snakemake/metadata/cnNlcWMvUzZfY2lfL1M2X2NpXy5yZWFkRGlzdHJpYnV0aW9uU3RhdHMudHh0
- S1_supporting_information/RNASeqPipeline_cortex/qc/.snakemake/metadata/cnNlcWMvUzZfY2lfL3JzZXFjLlM2X2NpXy5qdW5jdGlvblNhdHVyYXRpb25fcGxvdC5wZGY=
- S1_supporting_information/RNASeqPipeline_cortex/qc/.snakemake/metadata/cnNlcWMvUzZfY2lfL3JzZXFjLlM2X2NpXy5zYXR1cmF0aW9uLnBkZg==
- S1_supporting_information/RNASeqPipeline_cortex/qc/.snakemake/metadata/cXVhbGltYXAvbXVsdGliYW0ucWMvaW1hZ2VzX211bHRpc2FtcGxlQmFtUWNSZXBvcnQvSW5zZXJ0U2l6ZUhpc3RvZ3JhbS5wbmc=
- S1_supporting_information/RNASeqPipeline_cortex/qc/.snakemake/metadata/cXVhbGltYXAvbXVsdGliYW0ucWMvaW1hZ2VzX211bHRpc2FtcGxlQmFtUWNSZXBvcnQvTWFwcGVkUmVhZHNHQy1jb250ZW50RGlzdHJpYnV0aW9uLnBuZw==
- S1_supporting_information/RNASeqPipeline_cortex/qc/.snakemake/metadata/cXVhbGltYXAvbXVsdGliYW0ucWMvbXVsdGlzYW1wbGVCYW1RY1JlcG9ydC5odG1s
- S1_supporting_information/RNASeqPipeline_cortex/qc/.snakemake/metadata/cXVhbGltYXAvcm5hcWMvUzdfY3NfL3F1YWxpbWFwUmVwb3J0Lmh0bWw=
- S1_supporting_information/RNASeqPipeline_cortex/qc/.snakemake/metadata/cXVhbGltYXAvcm5hcWMvUzdfY3NfL3JuYXNlcV9xY19yZXN1bHRzLnR4dA==
[truncated: 389 more entries]
