# Supplementary material for: Repetitive transcranial magnetic stimulation activates glial cells and inhibits neurogenesis after pneumococcal meningitis
Source: PLoS One. 2020 Sep 11;15(9):e0232863. doi: 10.1371/journal.pone.0232863 (PMC7485822; doi:10.1371/journal.pone.0232863)
Supplement: S1 File — (ZIP) [file pone.0232863.s013.zip › S1_supporting_information/codes_for_RNAseqPipeline.txt]

## Example for RNASeqPipeline "cortex" ----------- ##


These folders/files contain code or experimental design for analyses: 

RNASeqPipeline_c/main/config	(folder)
RNASeqPipeline_c/main/rules	(folder)
RNASeqPipeline_c/main/Snakefile	(file)
RNASeqPipeline_c/qc/config (folder)
RNASeqPipeline_c/qc/rules (folder)
RNASeqPipeline_c/qc/Snakefile

p366_expdesign_c.txt (file)


## structure 


Top folder: RNASeqPipeline_c

Within this folder you’ll find:

??? main
?   ??? config
?   ?   ??? config.json
?   ??? rules
?   ?   ??? CreateDDS.R
?   ?   ??? DESeq2_contrasts.rule
?   ?   ??? DESeq2.rule
?   ?   ??? fastqc.rule
?   ?   ??? featureCounts.rule
?   ?   ??? hisat2.rule
?   ?   ??? html_report_main.rule
?   ?   ??? MakeShinyInput.R
?   ?   ??? RNASeq_report_mainOnly.py
?   ?   ??? RunContrasts.R
?   ?   ??? samtools_samtobam.rule
?   ?   ??? samtools_sortByCoord.rule
?   ?   ??? samtools_sortByName.rule
?   ?   ??? server.R
?   ?   ??? ShinyInput.rule
?   ?   ??? TopGo.R
?   ?   ??? TopGo.rule
?   ?   ??? ui.R
?   ??? Snakefile
??? p366_expdesign_c.txt
??? qc
    ??? config
    ?   ??? config.json
    ??? rules
    ?   ??? createGeneInfofile.R
    ?   ??? html_report_allowsMissingFiles.rule
    ?   ??? html_report.rule
    ?   ??? html_report_WithoutContrasts.rule
    ?   ??? qualimap_counts.rule
    ?   ??? qualimap_multibam.rule
    ?   ??? qualimap_rnaseq.rule
    ?   ??? removeSpaces.py
    ?   ??? RNASeq_report.py
    ?   ??? rseqc_geneBodyCoverage_clean.rule
    ?   ??? rseqc_geneBodyCoverage.rule
    ?   ??? rseqc.rule
    ??? Snakefile
