# Supplementary material for: Repetitive transcranial magnetic stimulation activates glial cells and inhibits neurogenesis after pneumococcal meningitis
Source: PLoS One. 2020 Sep 11;15(9):e0232863. doi: 10.1371/journal.pone.0232863 (PMC7485822; doi:10.1371/journal.pone.0232863)
Supplement: S1 File — (ZIP) [file pone.0232863.s013.zip › S1_supporting_information/RNASeqPipeline_cortex/main/p366_c_snake.err]

[Wed May 16 15:33:34 2018] Building DAG of jobs...
[Wed May 16 15:33:34 2018] Using shell: /usr/bin/bash
[Wed May 16 15:33:34 2018] Provided cores: 28
[Wed May 16 15:33:34 2018] Rules claiming more threads will be scaled down.
[Wed May 16 15:33:34 2018] Job counts:
[Wed May 16 15:33:34 2018] 	count	jobs
[Wed May 16 15:33:34 2018] 	1	ShinyInput
[Wed May 16 15:33:34 2018] 	1

[Wed May 16 15:33:34 2018] rule ShinyInput:
[Wed May 16 15:33:34 2018]     input: TopGo/GenesInGOTerms/cc.ci.GenesInGoTerms.rds, TopGo/GenesInGOTerms/cc.cs.GenesInGoTerms.rds, TopGo/GenesInGOTerms/ci.cs.GenesInGoTerms.rds, DESeq/Contrasts/rlog.txt, DESeq/Contrasts/cc.ci.DEResults.original.rlog.txt, DESeq/Contrasts/cc.cs.DEResults.original.rlog.txt, DESeq/Contrasts/ci.cs.DEResults.original.rlog.txt, TopGo/cc.ci.topGoResults.txt, TopGo/cc.cs.topGoResults.txt, TopGo/ci.cs.topGoResults.txt
[Wed May 16 15:33:34 2018]     output: ShinyApp/data/topGoResults.rds, ShinyApp/data/topTables.rds
[Wed May 16 15:33:34 2018]     jobid: 0

[Wed May 16 15:33:34 2018] /mnt/apps/centos7/R-3.4.4/bin/Rscript rules/MakeShinyInput.R DESeq/Contrasts/rlog.txt TopGo/cc.ci.topGoResults.txt,TopGo/cc.cs.topGoResults.txt,TopGo/ci.cs.topGoResults.txt ShinyApp/data/topGoResults.rds DESeq/Contrasts/cc.ci.DEResults.original.rlog.txt,DESeq/Contrasts/cc.cs.DEResults.original.rlog.txt,DESeq/Contrasts/ci.cs.DEResults.original.rlog.txt TopGo/GenesInGOTerms/cc.ci.GenesInGoTerms.rds,TopGo/GenesInGOTerms/cc.cs.GenesInGoTerms.rds,TopGo/GenesInGOTerms/ci.cs.GenesInGoTerms.rds ShinyApp/data/topTables.rds; cp rules/server.R ShinyApp/; cp rules/ui.R ShinyApp/
During startup - Warning message:
Setting LC_CTYPE failed, using "C" 
[Wed May 16 15:33:49 2018] Finished job 0.
[Wed May 16 15:33:49 2018] 1 of 1 steps (100%) done
[Wed May 16 15:33:49 2018] Complete log: /data9/projects/p366_rTMS_meningitis_study/RNASeqPipeline_c/main/.snakemake/log/2018-05-16T153334.063799.snakemake.log
