# Supplementary material for: Repetitive transcranial magnetic stimulation activates glial cells and inhibits neurogenesis after pneumococcal meningitis
Source: PLoS One. 2020 Sep 11;15(9):e0232863. doi: 10.1371/journal.pone.0232863 (PMC7485822; doi:10.1371/journal.pone.0232863)
Supplement: S1 File — (ZIP) [file pone.0232863.s013.zip › S1_supporting_information/RNASeqPipeline_cortex/main/rules/CreateDDS.R]

## The script expects two arguments:

## 1) path to a table of counts containing EnsemblID as first column and counts for each
## sample in the remaining columns
## 2) path to a table specifying the experimental group for each sample. This is the same 
## as used by Qualimap_counts
## 3)  ensembl dataset to be used, e.g. hsapiens_gene_ensembl. The script does
## not check if the provided value is valid. Biomart will give an informative err
## or if it isn't

## The following outputs are produced:
## DESEqDataSet with the results from DESeq() call
## DESeqTransform object with results from rlog()
## pdf with PCA plot of 500 most variable genes
## pdf with heatmap of 50 most highly expressed genes

args<-commandArgs(TRUE)

CreateDDS<-function(count_table, design, ensembl_dataset, delim, name.dds,
name.rld, name.heatmap, name.pca, name.maplot){
  library(DESeq2)
  library(biomaRt)
  library(RColorBrewer)
  library(gplots)
  
  data<-read.table(count_table, header=TRUE, sep="\t", row.names=1, check.names=FALSE)
  expDesign<-read.table(design, header=FALSE, sep="\t", colClasses = c("character", "character"))
  colnames(expDesign)<-c("Sample", "Group")
  expDesign$Group <- as.factor(expDesign$Group)
  # double-check that the sample ID ends with delim, of not add. 
  for (i in 1:length(expDesign$Sample)){
	  if(!endsWith(expDesign$Sample[i], delim)) { expDesign$Sample[i] <- paste(expDesign$Sample[i], delim, sep="") }
  }

  # Make sure the order of samples is the same in data and expDesign
  # Note: If the sample names do not match exactly between expDesign and data, the reordered expDesign will 
  # contain NA in this row, and the DESeqDataSetFromMatrix step will fail
  expDesign<-expDesign[match(colnames(data), as.character(expDesign$Sample)),]
  diff<-DESeqDataSetFromMatrix(data, expDesign, ~Group)
  
 
  # gene_id (=ensemblID)
  # gene_symbol(s). Depending on the species, there can be multiple, e.g. that for the species
  # of interest + human. All are retrieved. 
  # entrezgene     
  # chromosome_name
  # heatmap.id (=gene_symbol if exists, gene_id otherwise)
  
  ensembl<-useMart("ensembl")
  # Note that this will use the LATEST genome version, e.g. hg20
  ensembl<-useDataset(ensembl_dataset, mart=ensembl)
  
  ## For human, gene symbols following HUGO Gene Nomenclature will be used --> hgnc_symbol
  ## For mouse, MGI symbols
  ## For all other species, "external_gene_name"
  if (ensembl_dataset=="hsapiens_gene_ensembl") {
    attributes<-c('ensembl_gene_id', 'hgnc_symbol', 'entrezgene', 'chromosome_name')
  } else {
    if (ensembl_dataset=="mmusculus_gene_ensembl"){
      attributes<-c('ensembl_gene_id', 'mgi_symbol', 'entrezgene', 'chromosome_name')
    } else {
      attributes<-c('ensembl_gene_id', 'external_gene_name', 'entrezgene', 'chromosome_name')
    }
  }

#  ## Add additional info on genes as extra columns in the DESeqDa --------

  genesBiomart<-getBM(attributes, filters='ensembl_gene_id', values=rownames(data), mart=ensembl)
  # Replace header of second column so that it is always the same across species
  colnames(genesBiomart)[2]<-"symbol"
  
  # replace empty cells (which occur e.g. in symbol column) by NA
  genesBiomart[genesBiomart=='']<-NA
  # remove ensembl IDs that cannot be matched unambiguously:
  genesBiomart<-genesBiomart[!(duplicated(genesBiomart$ensembl_gene_id) | 
                                 duplicated(genesBiomart$ensembl_gene_id, fromLast=TRUE)),]

  #set up the annotation table to match the rows of the DESeqDataSet exactly
  annotation<-data.frame(gene_id=rownames(diff))
  annotation<-merge(annotation, genesBiomart, by.x="gene_id", by.y="ensembl_gene_id", 
                    all.x=TRUE, all.y=FALSE)
  # Add label that will be displayed in the heatmap:
  annotation$heatmap.id<-ifelse(is.na(annotation$symbol), 
                                as.character(annotation$gene_id), 
                                as.character(annotation$symbol))
  
  # there are some duplicated entries in the new column --> in these cases, replace the gene symbol with the ensembl id     
  ambiguous<-rownames(as.data.frame(which(table(annotation$heatmap.id)>1)))
    for (i in 1:nrow(annotation)){
      if(is.element(annotation$heatmap.id[i], ambiguous)){
        annotation$heatmap.id[i]<-as.character(annotation$gene_id[i])
      }
    } 
  
  
  # reorder so that the columns are ligned up correctly
  annotation<-annotation[match(rownames(diff), annotation$gene_id),]
  # Add gene info to the DESeqDataSet
  mcols(diff)<-cbind(mcols(diff), annotation)

  
  # DE analysis -------------------------------------------------------------
  
  dds<-DESeq(diff, betaPrior = TRUE)
  saveRDS(dds, name.dds)
  
  rld<-rlog(dds, blind=TRUE) # apply a regularized log transformation, ignoring information about experimental groups
  saveRDS(rld, name.rld)  
  
# PCA -------------------------------------------------------------------
  p<-plotPCA(rld, intgroup=c("Group"))
  pdf(name.pca)
  print(p, ntop=500)
  dev.off()


# Heatmap of most highly expressed genes ----------------------------------
  select <- order(rowMeans(counts(dds,normalized=TRUE)),decreasing=TRUE)[1:50]
  hmcol <- colorRampPalette(brewer.pal(9, "GnBu"))(100)
  pdf(name.heatmap)
  heatmap.2(assay(rld)[select,], col = hmcol, trace="none", margin=c(10, 6),
            labCol=colnames(dds), cexRow = 0.4)
  dev.off()

  # MA plot ----------------------------------
  pdf(name.maplot)
  plotMA(dds)
  dev.off()

}


CreateDDS(args[1], args[2], args[3], args[4], args[5], args[6], args[7], args[8], args[9])
