# Supplementary material for: Repetitive transcranial magnetic stimulation activates glial cells and inhibits neurogenesis after pneumococcal meningitis
Source: PLoS One. 2020 Sep 11;15(9):e0232863. doi: 10.1371/journal.pone.0232863 (PMC7485822; doi:10.1371/journal.pone.0232863)
Supplement: S1 File — (ZIP) [file pone.0232863.s013.zip › S1_supporting_information/RNASeqPipeline_cortex/main/rules/DESeq2.rule]

# DESeq2.rule
# Runs CreateDDS.R to produce results from DESeq(), rlog(), PCA plot and heatmap

rule DESeq2:
	input:
		counts="counts/{}.finalCounts.txt".format(config["count_table_basename"]),
		design=config["expDesign"]
	output:
		dds="DESeq/{}.dds.rds".format(config["count_table_basename"]),
		rld="DESeq/{}.rld.rds".format(config["count_table_basename"]),
		heatmap="DESeq/{}_heatmap-50MostHighlyExpressedGenes.pdf".format(config["count_table_basename"]),
		pca="DESeq/{}_PCA-500MostVariableGenes.pdf".format(config["count_table_basename"]),
		ma="DESeq/{}_MAPlot.pdf".format(config["count_table_basename"])
	params:
		ensembl_dataset=config["biomart_db"],
		R_path=config["R_path"],
		delim=delim
	run:
		shell("{params.R_path}/Rscript rules/CreateDDS.R {input.counts} {input.design} {params.ensembl_dataset} {params.delim} {output.dds} {output.rld} {output.heatmap} {output.pca} {output.ma}")
	
		
