# Supplementary material for: Repetitive transcranial magnetic stimulation activates glial cells and inhibits neurogenesis after pneumococcal meningitis
Source: PLoS One. 2020 Sep 11;15(9):e0232863. doi: 10.1371/journal.pone.0232863 (PMC7485822; doi:10.1371/journal.pone.0232863)
Supplement: S1 File — (ZIP) [file pone.0232863.s013.zip › S1_supporting_information/RNASeqPipeline_cortex/main/rules/DESeq2_contrasts.rule]

# DESeq2_contrasts.rule
# Runs all possible pairwise contrasts among experimental groups defined in expDesign table


rule DESeq2_contrasts:
	input:
		dds = "DESeq/{}.dds.rds".format(config["count_table_basename"]),
		rlog_in = "DESeq/{}.rld.rds".format(config["count_table_basename"])
	output:
		de_tables = expand("DESeq/Contrasts/{contrasts}.DEResults.original.rlog.txt", contrasts = contrasts),
		design = "ShinyApp/data/expGroups.txt",
		rlog_out = "DESeq/Contrasts/rlog.txt"
	params:
		R_path = config["R_path"],
		expDesign = config["expDesign"]
	run:
		for c in contrasts:
			c = c.split(".")
			shell("{params.R_path}/Rscript rules/RunContrasts.R {input.dds} Group {c[0]} {c[1]} {input.rlog_in} {output.rlog_out} {output.design}")
