# Supplementary material for: Repetitive transcranial magnetic stimulation activates glial cells and inhibits neurogenesis after pneumococcal meningitis
Source: PLoS One. 2020 Sep 11;15(9):e0232863. doi: 10.1371/journal.pone.0232863 (PMC7485822; doi:10.1371/journal.pone.0232863)
Supplement: S1 File — (ZIP) [file pone.0232863.s013.zip › S1_supporting_information/RNASeqPipeline_cortex/main/rules/fastqc.rule]

# fastqc.rule
# run fastqc on each individual fastq file

rule fastqc:
	input:
		config["fastqFolder"]+"{FileBasename}{mates}."+config["extension"]
	output:
		"fastqc/{FileBasename}{mates}_fastqc.html",
		"fastqc/{FileBasename}{mates}_fastqc/Images/per_base_quality.png",
		"fastqc/{FileBasename}{mates}_fastqc/Images/adapter_content.png"
	params:
		fastqc=config["fastqc_version"]
	shell:
		"module add UHTS/Quality_control/fastqc/{params.fastqc}; "
		"mkdir -p fastqc; "
		"/bin/echo Job Fastqc.{wildcards.FileBasename}{wildcards.mates} runs on host `hostname`; fastqc -o fastqc --extract {input}"
