# Supplementary material for: Repetitive transcranial magnetic stimulation activates glial cells and inhibits neurogenesis after pneumococcal meningitis
Source: PLoS One. 2020 Sep 11;15(9):e0232863. doi: 10.1371/journal.pone.0232863 (PMC7485822; doi:10.1371/journal.pone.0232863)
Supplement: S1 File — (ZIP) [file pone.0232863.s013.zip › S1_supporting_information/RNASeqPipeline_cortex/main/rules/featureCounts.rule]

# featureCounts.rule
# runs featureCounts on bam file
# Chimeric reads will be excluded (-C). Will count only reads that are uniquely mapped and can be assigned unambiguously to one feature

def determine_input(samples, mates):
	if len(mates)==2:
		input_bam=expand("name_sorted/{sample}.nameSorted.bam", sample=samples)
	else:
		input_bam=expand("mapped_reads/{sample}.bam", sample=samples)
	return input_bam


rule featureCounts:
	input:
		determine_input(samples=SampleNames, mates=mates)
	output:
		outfeatCount="counts/{}.featCount.txt".format(config["count_table_basename"]),
		final="counts/{}.finalCounts.txt".format(config["count_table_basename"]),
		noheader="counts/{}.finalCounts.noHeader.txt".format(config["count_table_basename"])
	params:
		featureCounts=config["featureCounts"],
		gtf=config["gtf"],
		strand=int(config["strand"]),
		feature_type=config["feature_type"],
		meta_feature=config["meta_feature"],
		min_mapQ=int(config["min_mapQ"])
	threads:
		int(config["featureCounts_threads"])
	log:	
		"logs/count/{}.log".format(config["count_table_basename"])
	run:
		if(len(mates)==2):
			p="-p"
			sedCommand="sed -e 's/name_sorted\///g' -e 's/\.nameSorted\.bam//g'"
		else:
			p=""
			sedCommand="sed -e 's/mapped_reads\///g' -e 's/\.bam//g'"
			
		shell("module add UHTS/Analysis/subread/{params.featureCounts}; featureCounts {p} -C -a {params.gtf} -s {params.strand} -T {threads} -g {params.meta_feature} -t {params.feature_type} -Q {params.min_mapQ} -o {output.outfeatCount} {input} 2> {log}; tail -n+2 {output.outfeatCount} | cut -f1,7- |  {sedCommand} > {output.final}; tail -n+3 {output.outfeatCount} | cut -f1,7- > {output.noheader}")
