# Supplementary material for: Repetitive transcranial magnetic stimulation activates glial cells and inhibits neurogenesis after pneumococcal meningitis
Source: PLoS One. 2020 Sep 11;15(9):e0232863. doi: 10.1371/journal.pone.0232863 (PMC7485822; doi:10.1371/journal.pone.0232863)
Supplement: S1 File — (ZIP) [file pone.0232863.s013.zip › S1_supporting_information/RNASeqPipeline_cortex/main/rules/hisat2.rule]

# hisat2.rule
# runs hisat2 

def comma_join(files):
	return ",".join(files) if isinstance(files,list) else files

def checkMate2(wildcards):
	if(len(mates)==2):
		mate2=expand(config["fastqFolder"]+"{unit}"+mates[1]+"."+config["extension"], unit=FilesPerSample[wildcards.sample])
	else:
		mate2=""
	return mate2	


rule hisat2:
	input:
		mate1=lambda wildcards: expand(config["fastqFolder"]+"{unit}"+mates[0]+"."+config["extension"], unit=FilesPerSample[wildcards.sample])
	output:
		sam=temp("mapped_reads/{sample}.sam"),
		log="logs/hisat2/{sample}.log"
	params:
		ref=config["reference"],
		mate2=checkMate2,
		hisat2_version=config["hisat2_version"], 
		strand=config["strand"]
	log:
		"logs/hisat2/{sample}.log"
	threads:
		int(config["hisat2_threads"])
	run:
		mate1Files=comma_join(input.mate1)

		# for paired-end data:
		if len(params.mate2)>0:
			mate2Files=comma_join(params.mate2)
			inputfiles="-1 {} -2 {}".format(mate1Files, mate2Files)
			if params.strand=="0":
		# The default setting of HiSat2 is unstranded
				strandness=""
			else:
				if params.strand=="1":
					strandness="--rna-strandness FR"
				else:
					strandness="--rna-strandness RF"
					
		# for single-end data			
		else:
			inputfiles="-U {}".format(mate1Files)
			if params.strand=="0":
		# The default setting of HiSat2 is unstranded
				strandness=""
			else:
				if params.strand=="1":
					strandness="--rna-strandness F"
				else:
					strandness="--rna-strandness R"

		
			
		shell("/bin/echo Job Hisat2.{wildcards.sample} runs on host `hostname`; module add UHTS/Aligner/hisat/{params.hisat2_version}; hisat2 -x {params.ref} {inputfiles} {strandness} -S {output.sam} -p {threads} 2> {log}")
