# Supplementary material for: Repetitive transcranial magnetic stimulation activates glial cells and inhibits neurogenesis after pneumococcal meningitis
Source: PLoS One. 2020 Sep 11;15(9):e0232863. doi: 10.1371/journal.pone.0232863 (PMC7485822; doi:10.1371/journal.pone.0232863)
Supplement: S1 File — (ZIP) [file pone.0232863.s013.zip › S1_supporting_information/RNASeqPipeline_cortex/main/rules/html_report_main.rule]

# html_report_main.rule
# creates a report from the output of the various QC tools

# If filenames are expanded directly with two wildcards, the order can be inconsistent. These two functions will prevent this:	
def fastqFiles(FileBasename, mates):
	if len(mates)>1:
		fileList=expand(["fastqc/{FileBasename}"+mates[0]+"_fastqc/Images/per_base_quality.png", "fastqc/{FileBasename}"+mates[1]+"_fastqc/Images/per_base_quality.png"], FileBasename=FileBasename)
	else:
		fileList=expand("fastqc/{FileBasename}"+mates[0]+"_fastqc/Images/per_base_quality.png", FileBasename=FileBasename)
	return fileList
	
def adapterFiles(FileBasename, mates):
	if len(mates)>1:
		fileList=expand(["fastqc/{FileBasename}"+mates[0]+"_fastqc/Images/adapter_content.png", "fastqc/{FileBasename}"+mates[1]+"_fastqc/Images/adapter_content.png"], FileBasename=FileBasename)
	else:
		fileList=expand("fastqc/{FileBasename}"+mates[0]+"_fastqc/Images/adapter_content.png", FileBasename=FileBasename)
	return fileList	


rule html_report_main:
	input:
		fastqc=fastqFiles(FileBasename, mates),
		adapter=adapterFiles(FileBasename, mates),
		counts="counts/{}.finalCounts.noHeader.txt".format(config["count_table_basename"]),
		stats=expand("logs/hisat2/{Sample}.log", Sample=SampleNames),
		pca="DESeq/{}_PCA-500MostVariableGenes.pdf".format(config["count_table_basename"]), 
		ma="DESeq/{}_MAPlot.pdf".format(config["count_table_basename"])

	output:
		"html_summary_main/RNASeq_report_main.html"
	params:
		project_name=config["project_name"],
		group=config["group"],
		email=config["email"],
		samples=expand("{samples}", samples=SampleNames),
		fastqc_names=expand("{names}", names=FileBasename)
	run:
		if input.fastqc==list():
			fastqc=""
		else:
			fastqc="-q {}".format(input.fastqc)
		
		if input.adapter==list():
			adapter=""
		else:
			adapter="-a {}".format(input.adapter)

		if input.counts==list():
			counts=""
		else:
			counts="--counts {}".format(input.counts)

		if input.stats==list():
			stats=""
		else:
			stats="--stat {}".format(input.stats)

		if input.pca==list():
			pca=""
		else:
			pca="-z {}".format(input.pca)
			
		if input.ma==list():
			ma=""
		else:
			ma="-m {}".format(input.ma)
			
		if len(mates)==1:
			SE="-u"
		else:
			SE=""

		shell("python rules/RNASeq_report_mainOnly.py -p {params.project_name} -c {params.group} -e {params.email} -n {params.samples} -f {params.fastqc_names} {fastqc} {counts} {stats} {adapter} {pca} {ma} {SE}")
