# Supplementary material for: Repetitive transcranial magnetic stimulation activates glial cells and inhibits neurogenesis after pneumococcal meningitis
Source: PLoS One. 2020 Sep 11;15(9):e0232863. doi: 10.1371/journal.pone.0232863 (PMC7485822; doi:10.1371/journal.pone.0232863)
Supplement: S1 File — (ZIP) [file pone.0232863.s013.zip › S1_supporting_information/RNASeqPipeline_cortex/main/rules/samtools_samtobam.rule]

# samtools_samtobam.rule
# converts sam to bam format


rule samtools_samtobam:
	input:
		"mapped_reads/{sample}.sam"
	output:
		"mapped_reads/{sample}.bam"
	params:
		samtools=config["samtools_version"]
	shell:
		"module add UHTS/Analysis/samtools/{params.samtools}; "
		"samtools view -hbS {input} > {output}"
