# Supplementary material for: Repetitive transcranial magnetic stimulation activates glial cells and inhibits neurogenesis after pneumococcal meningitis
Source: PLoS One. 2020 Sep 11;15(9):e0232863. doi: 10.1371/journal.pone.0232863 (PMC7485822; doi:10.1371/journal.pone.0232863)
Supplement: S1 File — (ZIP) [file pone.0232863.s013.zip › S1_supporting_information/RNASeqPipeline_cortex/main/rules/samtools_sortByName.rule]

# samtools_sortByName.rule
# sorts bam file by name. This is needed as input to qualimap rnaseq

rule samtools_sortByName:
	input:
		"mapped_reads/{sample}.bam"
	output:
		"name_sorted/{sample}.nameSorted.bam"
	params:
		samtools=config["samtools_version"],
		mem=config["sort_mem"]
	threads:
		int(config["samtools_sortByName_threads"])
	log:
		"logs/sortByName/{sample}.log"
	shell:
		"module add UHTS/Analysis/samtools/{params.samtools}; "
		"samtools sort -n -@ {threads} -m {params.mem} -T {wildcards.sample}.name -o {output} {input} 2> {log}"
		
