# Supplementary material for: Repetitive transcranial magnetic stimulation activates glial cells and inhibits neurogenesis after pneumococcal meningitis
Source: PLoS One. 2020 Sep 11;15(9):e0232863. doi: 10.1371/journal.pone.0232863 (PMC7485822; doi:10.1371/journal.pone.0232863)
Supplement: S1 File — (ZIP) [file pone.0232863.s013.zip › S1_supporting_information/RNASeqPipeline_cortex/main/rules/ShinyInput.rule]

# ShinyInput.rule
# Creates all files needed by Shiny app


# Reformat expanded input so that it can be passed as single argument to R script:
def ReformatInput(input_list):
	temp = str(input_list)
	temp = temp.replace(" ", ",")
	return temp


rule ShinyInput:
	input:
		rlog = "DESeq/Contrasts/rlog.txt",
		topGoTables = expand("TopGo/{contrasts}.topGoResults.txt", contrasts=contrasts),
		DESeqTables = expand("DESeq/Contrasts/{contrasts}.DEResults.original.rlog.txt", contrasts=contrasts),
		GenesInGoTerms = expand("TopGo/GenesInGOTerms/{contrasts}.GenesInGoTerms.rds", contrasts=contrasts)
	output:
		topgo = "ShinyApp/data/topGoResults.rds",
		toptables = "ShinyApp/data/topTables.rds"
	params:
		R_path = config["R_path"]
	run:
		
		topGoTables = ReformatInput(input.topGoTables)
		DETables = ReformatInput(input.DESeqTables)
		GenesInGoTerms = ReformatInput(input.GenesInGoTerms)

		shell("{params.R_path}/Rscript rules/MakeShinyInput.R {input.rlog} {topGoTables} {output.topgo} {DETables} {GenesInGoTerms} {output.toptables}; cp rules/server.R ShinyApp/; cp rules/ui.R ShinyApp/")
