# Supplementary material for: Repetitive transcranial magnetic stimulation activates glial cells and inhibits neurogenesis after pneumococcal meningitis
Source: PLoS One. 2020 Sep 11;15(9):e0232863. doi: 10.1371/journal.pone.0232863 (PMC7485822; doi:10.1371/journal.pone.0232863)
Supplement: S1 File — (ZIP) [file pone.0232863.s013.zip › S1_supporting_information/RNASeqPipeline_cortex/main/rules/TopGo.R]

args <- commandArgs(TRUE)


###########################################################################################
# RunTopGO()
###########################################################################################
# Function to run TopGo and produce two output files per analysis:
# *GenesInGoTerms.rds: Contains all gene ids for the genes in the top nbr.nodes GO terms
# *topGoResults.txt: Contains the TopGo results for the top nbr.nodes GO terms from each ontology

# Runs TopGo using Weight01-Fisher, Weight01-KS and Classic-Fisher. Genes will be ranked based on Weight01.Fisher.If neither of the 3 P-values is < 0.05, the term will not be output

# The GO graph will be visualised only for a maximum of 10 nodes (or nbr.nodes if nbr.nodes<10). The nodes will be
# ranked based on Weight01.Fisher but no P-value cutoff is applied

# Arguments:
# DESeq2Table: Output of Deseq2_Contrasts_Rlog(). Must contain the columns pvalue, padj, gene_id (with ensembl ids). Expected file name is *.DEResults.original.rlog.txt
# fdr.threshold: P-value threshold below which a gene will be considered as significantly DE
# database: contains the mapping between gene ids and go terms. Must be a Bioconductor annotation package of the format org.XX.XX.db
# nbr.nodes: Number of top GO terms to be output. This is perhaps better than using a P-value cut-off because the ranks may be more meaningful than the P-values (see TopGo manual)

RunTopGO<-function(DESeq2Table, fdr.threshold, database, nbr.nodes, table_out, genes_out){

  fdr.threshold <- as.numeric(fdr.threshold)
  nbr.nodes <- as.integer(nbr.nodes)

  library(topGO)
  library(plyr)
  library(dplyr)
  
  DEResults<-read.table(DESeq2Table, header=TRUE, sep='\t', quote="")
  
  # Remove genes without a p-value or adjusted p-value
  DEResults<-DEResults[!is.na(DEResults$pvalue) & !is.na(DEResults$padj),]
  # Remove genes with baseMean1==1. These have 0 reads in all samples in this comparison
  # They can have a P-value of 1 if the gene has reads in some other samples (not in that comparison)
  # and sometimes they can have an adjusted P-value (this seems to happen e.g. when there is a big gap
  # in P-values between some top genes and the rest. It then doesn't matter how many genes are included in FDR correction
  DEResults<-DEResults[DEResults$baseMean1>1,]
  
  # create a named vector containing the adjusted P-value as entries and the ensembl ids as names
  geneList<-setNames(DEResults$padj, DEResults$gene_id)
  
  # function to indicate DE genes
  topDiffGenes<-function(allScore, threshold=fdr.threshold){
    return(allScore<threshold)
  }
  
  onts<-c("MF", "BP", "CC")
  tab<-as.list(onts)
  names(tab)<-onts
  
  ann.genes<-list(MF=list(), BP=list(), CC=list())
  names(ann.genes)<-onts
  
  for(i in 1:3){
    tgd<-new("topGOdata", 
             ontology=onts[i],
             allGenes=geneList, 
             geneSel=topDiffGenes,
             nodeSize=5,
             annot=annFUN.org,
             mapping=database,
             ID="ensembl")
    
    resultTopGo.weight01.Fisher<-runTest(tgd, algorithm="weight01", statistic="Fisher")
    resultTopGo.weight01.KS<-runTest(tgd, algorithm="weight01", statistic="ks")
    resultTopGo.classic.Fisher<-runTest(tgd, algorithm="classic", statistic="Fisher")
    
    tab[[i]]<-GenTable(tgd, 
                       weight01.Fisher=resultTopGo.weight01.Fisher, 
                       weight01.KS=resultTopGo.weight01.KS,
                       classic.Fisher=resultTopGo.classic.Fisher, 
                       orderBy="weight01.Fisher", 
                       ranksOf="classic.Fisher", 
                       topNodes=nbr.nodes)
    tab[[i]]$ontology<-onts[i]
    # Remove a GO term if none of the 3 P-values is < 0.05
    tab[[i]] <- dplyr::filter(tab[[i]], weight01.Fisher < 0.05 | weight01.KS < 0.05 | classic.Fisher < 0.05)
	
	
	# Create an R data object that contains the gene IDs for all genes in the GO terms
	for (j in 1:nbr.nodes){
      ann.genes[[i]][[j]]<-unname(unlist(genesInTerm(tgd, tab[[i]]$GO.ID[j])))
    }

    names(ann.genes[[i]])<-tab[[i]]$GO.ID
	
    # visualise the results:  
    
	output<-sub(".DEResults.original.rlog.txt", "", DESeq2Table)
    output_name<-paste(output, onts[i], sep=".")
    
	nbr.nodes <- as.integer(nbr.nodes)
    nodesToVisualise<-min(10, nbr.nodes)
    printGraph(tgd, resultTopGo.weight01.Fisher, firstSigNodes=nodesToVisualise, fn.prefix=output_name, useInfo="all", pdfSW=TRUE)
    
    
  }
  
  saveRDS(ann.genes, file=genes_out)
  
  topGOResults <- rbind.fill(tab)
  write.table(topGOResults, table_out, sep='\t', quote=FALSE, row.names=FALSE)
  
}
###########################################################################################


RunTopGO(args[1], args[2], args[3], args[4], args[5], args[6])
