# Supplementary material for: Repetitive transcranial magnetic stimulation activates glial cells and inhibits neurogenesis after pneumococcal meningitis
Source: PLoS One. 2020 Sep 11;15(9):e0232863. doi: 10.1371/journal.pone.0232863 (PMC7485822; doi:10.1371/journal.pone.0232863)
Supplement: S1 File — (ZIP) [file pone.0232863.s013.zip › S1_supporting_information/RNASeqPipeline_cortex/main/rules/TopGo.rule]

# TopGo.rule
# Runs TopGo using Weight01-Fisher, Weight01-KS and Classic-Fisher. Genes will be ranked based on Weight01.Fisher.
# If neither of the 3 P-values is < 0.05, the term will not be output

rule TopGo:
	input:
		"DESeq/Contrasts/{contrasts}.DEResults.original.rlog.txt"
	output:
		topgo_tables = "TopGo/{contrasts}.topGoResults.txt",
		genes_go = "TopGo/GenesInGOTerms/{contrasts}.GenesInGoTerms.rds"
	params:
		R_path = config["R_path"],
		fdr_threshold = float(config["fdr_threshold"]),
		topgo_db = config["topgo_db"],
		nodes = int(config["nodes"])
	shell:
		"{params.R_path}/Rscript rules/TopGo.R {input} {params.fdr_threshold} {params.topgo_db} {params.nodes} {output.topgo_tables} {output.genes_go}; mkdir -p TopGo/Plots; mv -f DESeq/Contrasts/*.pdf TopGo/Plots/"
