# Supplementary material for: Repetitive transcranial magnetic stimulation activates glial cells and inhibits neurogenesis after pneumococcal meningitis
Source: PLoS One. 2020 Sep 11;15(9):e0232863. doi: 10.1371/journal.pone.0232863 (PMC7485822; doi:10.1371/journal.pone.0232863)
Supplement: S1 File — (ZIP) [file pone.0232863.s013.zip › S1_supporting_information/RNASeqPipeline_cortex/main/Snakefile]

# main snakefile

# HOW TO LAUNCH ON THE CLUSTER
# # snakemake --printshellcmds --cluster "sbatch --ntasks=1 --cpus-per-task={threads} --mem=32G --output=<absolutePathOutfile> --error=<absolutePathErrorfile> --job-name=<jobName>" --jobs 10 --latency-wait 3600 


import os, re, glob, sys

configfile: "config/config.json"

	
delim="_"
start=1
end=int(config["sampleName"]["end"])
extension=config["extension"]
mate1=config["mates"]["mate1"]


def getInfo():
	FilesPerSample={}
	SampleList=[]
	FileBasename=[]
	uniqueSamples=[]

	for file in os.listdir(config["fastqFolder"]):
		if file.endswith(extension):

			temp=file.split(delim)[(start-1):end]
			temp=delim.join(temp) #ok also when len(temp) is 1
			temp=temp+delim # makes sure that full sample ID is matched
			SampleList.append(temp)

            # Make a list of all file basenames.
			if file.endswith(delim+mate1+"."+extension):
				temp2=re.sub(mate1+"."+extension, "", file)
				FileBasename.append(temp2)

	uniqueSamples=sorted(list(set(SampleList)), key=str.lower)
        # Make a dictionary that has sample IDs as keys and lists of all file basenames that belong to that sample as values
	for x in uniqueSamples:
		temp3=[]
		for y in FileBasename:
			if y.startswith(x):  # sample name will always be at the beginning of the file name
				temp3.append(y)
		FilesPerSample[x]=temp3

	FileBasename=sorted(list(set(FileBasename)), key=str.lower)

	return [FileBasename, uniqueSamples, FilesPerSample]

FileBasename=getInfo()[0]
SampleNames=getInfo()[1]
FilesPerSample=getInfo()[2]

mates=sorted(list(config["mates"].values()), key=str.lower)


### Function to set up vector of all contrasts
# Takes all factor levels from experimental design file and returns a vector of all 
# possible pairwise combinations
# If there is a level called control, it will be put as the second element in the contrast to ensure that
# log foldchanges will be output as group X / control. Case is ignored


def Contrasts(expDesign):
	import itertools
	inputfile=open(expDesign, "r")
	levels = []
	for line in inputfile:
		temp1=line.strip('\n').strip('\r')
		if temp1=='':
			continue
		else:
			levels.append(str(temp1.split('\t')[1]))
	inputfile.close()
	levels = sorted(list(set(levels)))
	# If there is a level called Control, make sure it is put last
	temp = [x.lower() for x in levels]
	try:
		c_index = temp.index('control') # temp is only used to find the position
		levels.append(levels.pop(c_index))
	except ValueError:
		levels = levels

	contrasts = []
	for comb in itertools.combinations(levels, 2):
		contrasts.append(".".join(comb))	
	return(contrasts)

contrasts = Contrasts(config["expDesign"])

# Check that all required input files exist:
Files=[config["gtf"], config["expDesign"]]
for x in Files:
	if not os.path.isfile(x):
		sys.exit("File {} does not exist".format(x))
		
if not os.path.isdir(config["R_path"]):
	sys.exit("R path is not correct")

# Check that all hisat2 index files exist:
if (len(glob.glob(config["reference"] + ".*ht2"))!=8 and len(glob.glob(config["reference"] + ".*ht2l"))!=8):
	sys.exit("Check that all Hisat2 index files exist! There should be 8 files ending in .[1-8].ht2 or .[1-8].ht2l")

## Check that the data folder with the fastq files exists (will not check if it actually contains fastq files with expected names)
if not os.path.isdir(config["fastqFolder"]):
	sys.exit("The directory with the fastq files does not exist")


rule all:
	input: 
		"DESeq/{}.dds.rds".format(config["count_table_basename"]), "DESeq/{}.rld.rds".format(config["count_table_basename"]), expand("fastqc/{FileBasename}{mates}_fastqc.html", FileBasename=FileBasename, mates=mates), expand("coord_sorted/{sample}.coordSorted.bam", sample=SampleNames), "html_summary_main/RNASeq_report_main.html", "ShinyApp/data/topGoResults.rds", "ShinyApp/data/topTables.rds"

include: "rules/fastqc.rule"
include: "rules/hisat2.rule"
include: "rules/samtools_samtobam.rule"
include: "rules/samtools_sortByCoord.rule"
include: "rules/featureCounts.rule"
include: "rules/DESeq2.rule"
include: "rules/html_report_main.rule"
include: "rules/DESeq2_contrasts.rule"
include: "rules/TopGo.rule"
include: "rules/ShinyInput.rule"
