# Supplementary material for: Repetitive transcranial magnetic stimulation activates glial cells and inhibits neurogenesis after pneumococcal meningitis
Source: PLoS One. 2020 Sep 11;15(9):e0232863. doi: 10.1371/journal.pone.0232863 (PMC7485822; doi:10.1371/journal.pone.0232863)
Supplement: S1 File — (ZIP) [file pone.0232863.s013.zip › S1_supporting_information/RNASeqPipeline_cortex/p366_expdesign_c.txt]

S10_cs	cs
S11_cc	cc
S12_ci	ci
S1_cc	cc
S2_cc	cc
S3_cc	cc
S4_ci	ci
S5_ci	ci
S6_ci	ci
S7_cs	cs
S8_cs	cs
S9_cs	cs
