# Supplementary material for: Repetitive transcranial magnetic stimulation activates glial cells and inhibits neurogenesis after pneumococcal meningitis
Source: PLoS One. 2020 Sep 11;15(9):e0232863. doi: 10.1371/journal.pone.0232863 (PMC7485822; doi:10.1371/journal.pone.0232863)
Supplement: S1 File — (ZIP) [file pone.0232863.s013.zip › S1_supporting_information/RNASeqPipeline_cortex/qc/countDescription.txt]

S10_cs_	group1	/data9/projects/p366_rTMS_meningitis_study/RNASeqPipeline_c/main/counts/p366_c.finalCounts.noHeader.txt	2
S11_cc_	group1	/data9/projects/p366_rTMS_meningitis_study/RNASeqPipeline_c/main/counts/p366_c.finalCounts.noHeader.txt	3
S12_ci_	group1	/data9/projects/p366_rTMS_meningitis_study/RNASeqPipeline_c/main/counts/p366_c.finalCounts.noHeader.txt	4
S1_cc_	group1	/data9/projects/p366_rTMS_meningitis_study/RNASeqPipeline_c/main/counts/p366_c.finalCounts.noHeader.txt	5
S2_cc_	group1	/data9/projects/p366_rTMS_meningitis_study/RNASeqPipeline_c/main/counts/p366_c.finalCounts.noHeader.txt	6
S3_cc_	group1	/data9/projects/p366_rTMS_meningitis_study/RNASeqPipeline_c/main/counts/p366_c.finalCounts.noHeader.txt	7
S4_ci_	group1	/data9/projects/p366_rTMS_meningitis_study/RNASeqPipeline_c/main/counts/p366_c.finalCounts.noHeader.txt	8
S5_ci_	group1	/data9/projects/p366_rTMS_meningitis_study/RNASeqPipeline_c/main/counts/p366_c.finalCounts.noHeader.txt	9
S6_ci_	group1	/data9/projects/p366_rTMS_meningitis_study/RNASeqPipeline_c/main/counts/p366_c.finalCounts.noHeader.txt	10
S7_cs_	group1	/data9/projects/p366_rTMS_meningitis_study/RNASeqPipeline_c/main/counts/p366_c.finalCounts.noHeader.txt	11
S8_cs_	group1	/data9/projects/p366_rTMS_meningitis_study/RNASeqPipeline_c/main/counts/p366_c.finalCounts.noHeader.txt	12
S9_cs_	group1	/data9/projects/p366_rTMS_meningitis_study/RNASeqPipeline_c/main/counts/p366_c.finalCounts.noHeader.txt	13
