# Supplementary material for: Repetitive transcranial magnetic stimulation activates glial cells and inhibits neurogenesis after pneumococcal meningitis
Source: PLoS One. 2020 Sep 11;15(9):e0232863. doi: 10.1371/journal.pone.0232863 (PMC7485822; doi:10.1371/journal.pone.0232863)
Supplement: S1 File — (ZIP) [file pone.0232863.s013.zip › S1_supporting_information/RNASeqPipeline_cortex/qc/geneinfofile.txt]

biotypes	length	gc
ENSRNOG00000000001	pseudogene	1416	23.7
ENSRNOG00000000007	protein_coding	3381	63
ENSRNOG00000000008	protein_coding	1747	23.6
ENSRNOG00000000009	protein_coding	1361	17
ENSRNOG00000000010	protein_coding	2444	27.8
ENSRNOG00000000012	protein_coding	993	15.9
ENSRNOG00000000017	protein_coding	1280	3.7
ENSRNOG00000000021	pseudogene	1200	54.9
ENSRNOG00000000024	protein_coding	1062	40.7
ENSRNOG00000000033	protein_coding	3681	1.5
ENSRNOG00000000034	protein_coding	2875	74.3
ENSRNOG00000000035	protein_coding	645	36.2
ENSRNOG00000000036	protein_coding	3199	28.9
ENSRNOG00000000040	protein_coding	4131	96.5
ENSRNOG00000000041	protein_coding	3711	73.3
ENSRNOG00000000042	protein_coding	2452	38.2
ENSRNOG00000000043	protein_coding	2582	31.1
ENSRNOG00000000044	protein_coding	2259	13.3
ENSRNOG00000000047	protein_coding	1810	32.4
ENSRNOG00000000048	protein_coding	4453	41.5
ENSRNOG00000000053	protein_coding	3054	89.5
ENSRNOG00000000054	protein_coding	1997	49.9
ENSRNOG00000000055	protein_coding	1252	92.7
ENSRNOG00000000060	protein_coding	2140	69.6
ENSRNOG00000000062	protein_coding	1442	99
ENSRNOG00000000064	protein_coding	289	16.3
ENSRNOG00000000065	protein_coding	2772	46.3
ENSRNOG00000000066	protein_coding	1497	28.9
ENSRNOG00000000068	protein_coding	2596	84
ENSRNOG00000000070	protein_coding	3007	81.6
ENSRNOG00000000073	protein_coding	921	13.8
ENSRNOG00000000075	protein_coding	2549	45.3
ENSRNOG00000000081	protein_coding	1467	1
ENSRNOG00000000082	protein_coding	4775	27.5
ENSRNOG00000000091	protein_coding	5655	45.5
ENSRNOG00000000095	protein_coding	1786	96.9
ENSRNOG00000000096	protein_coding	1980	10.5
ENSRNOG00000000097	protein_coding	552	46.8
ENSRNOG00000000098	protein_coding	2095	72.2
ENSRNOG00000000104	protein_coding	2115	77.6
ENSRNOG00000000105	protein_coding	2275	54.2
ENSRNOG00000000108	protein_coding	1182	25.9
ENSRNOG00000000109	protein_coding	639	2
ENSRNOG00000000111	protein_coding	552	10.5
ENSRNOG00000000112	protein_coding	3977	46.1
ENSRNOG00000000113	protein_coding	2836	89.8
ENSRNOG00000000121	protein_coding	2409	81.6
ENSRNOG00000000122	protein_coding	1685	30.8
ENSRNOG00000000123	protein_coding	2395	13.1
ENSRNOG00000000124	protein_coding	243	9.1
ENSRNOG00000000127	protein_coding	4657	5.7
ENSRNOG00000000129	protein_coding	1890	71.2
ENSRNOG00000000130	protein_coding	2924	35.8
ENSRNOG00000000133	protein_coding	1521	26.6
ENSRNOG00000000137	protein_coding	1091	96
ENSRNOG00000000138	protein_coding	2127	3.9
ENSRNOG00000000142	protein_coding	2735	94.4
ENSRNOG00000000145	protein_coding	2046	13.9
ENSRNOG00000000150	protein_coding	1868	30.6
ENSRNOG00000000151	protein_coding	921	37.4
ENSRNOG00000000155	protein_coding	2848	8.1
ENSRNOG00000000156	protein_coding	5213	9.9
ENSRNOG00000000157	protein_coding	2566	43.4
ENSRNOG00000000158	protein_coding	1516	51.8
ENSRNOG00000000161	protein_coding	3473	36.1
ENSRNOG00000000164	protein_coding	1747	59.4
ENSRNOG00000000165	protein_coding	1830	1.5
ENSRNOG00000000166	protein_coding	1847	37.9
ENSRNOG00000000167	protein_coding	1749	17.4
ENSRNOG00000000168	protein_coding	2528	63.9
ENSRNOG00000000169	protein_coding	2499	90.6
ENSRNOG00000000170	protein_coding	5408	63.5
ENSRNOG00000000172	protein_coding	1594	68.7
ENSRNOG00000000175	protein_coding	2986	8.9
ENSRNOG00000000177	protein_coding	1610	63
ENSRNOG00000000184	protein_coding	2999	3.4
ENSRNOG00000000185	protein_coding	1217	48.9
ENSRNOG00000000186	protein_coding	1093	53.3
ENSRNOG00000000187	protein_coding	3333	72.6
ENSRNOG00000000190	protein_coding	2584	51.9
ENSRNOG00000000195	protein_coding	4483	85.5
ENSRNOG00000000196	protein_coding	2863	82.8
ENSRNOG00000000199	protein_coding	354	43.4
ENSRNOG00000000201	protein_coding	1035	37.2
ENSRNOG00000000204	protein_coding	2100	63.5
ENSRNOG00000000219	protein_coding	2395	61.7
ENSRNOG00000000221	protein_coding	3033	62.2
ENSRNOG00000000230	protein_coding	2158	22.4
ENSRNOG00000000231	protein_coding	1634	37.7
ENSRNOG00000000233	protein_coding	4424	4
ENSRNOG00000000236	protein_coding	1750	71.8
ENSRNOG00000000237	protein_coding	1179	97
ENSRNOG00000000239	protein_coding	850	8.6
ENSRNOG00000000244	protein_coding	2606	29.2
ENSRNOG00000000245	protein_coding	2179	98.2
ENSRNOG00000000246	protein_coding	2938	74.3
ENSRNOG00000000247	protein_coding	2885	41.9
ENSRNOG00000000248	protein_coding	1901	89.5
ENSRNOG00000000249	protein_coding	903	88.6
ENSRNOG00000000250	protein_coding	1699	92.8
ENSRNOG00000000251	protein_coding	2420	70
ENSRNOG00000000252	pseudogene	282	79
ENSRNOG00000000257	protein_coding	5031	70.1
ENSRNOG00000000258	protein_coding	2379	73.3
ENSRNOG00000000262	protein_coding	1935	29.2
ENSRNOG00000000264	protein_coding	3130	62.4
ENSRNOG00000000274	protein_coding	1518	70.9
ENSRNOG00000000275	protein_coding	1806	54.6
ENSRNOG00000000277	protein_coding	6102	28.2
ENSRNOG00000000279	protein_coding	2994	14.2
ENSRNOG00000000281	protein_coding	2182	38.7
ENSRNOG00000000282	protein_coding	1127	81.9
ENSRNOG00000000283	protein_coding	1726	14
ENSRNOG00000000288	protein_coding	3313	24.9
ENSRNOG00000000299	protein_coding	2827	13.6
ENSRNOG00000000302	protein_coding	3450	26.2
ENSRNOG00000000303	protein_coding	2330	27.2
ENSRNOG00000000304	protein_coding	2822	98.5
ENSRNOG00000000306	protein_coding	1666	23.8
ENSRNOG00000000307	protein_coding	3536	29.4
ENSRNOG00000000308	protein_coding	3769	30.3
ENSRNOG00000000312	protein_coding	3342	27.3
ENSRNOG00000000314	protein_coding	5855	36.3
ENSRNOG00000000316	protein_coding	2595	44.5
ENSRNOG00000000320	protein_coding	751	18.7
ENSRNOG00000000321	protein_coding	1846	94.9
ENSRNOG00000000322	protein_coding	1914	32.2
ENSRNOG00000000323	protein_coding	5247	46.3
ENSRNOG00000000327	protein_coding	3441	87.7
ENSRNOG00000000335	protein_coding	1776	15.2
ENSRNOG00000000340	protein_coding	1019	23.8
ENSRNOG00000000341	protein_coding	4562	75.6
ENSRNOG00000000345	pseudogene	904	76.2
ENSRNOG00000000368	protein_coding	4550	34.7
ENSRNOG00000000373	protein_coding	1635	74.1
ENSRNOG00000000376	protein_coding	225	7.7
ENSRNOG00000000378	protein_coding	1577	96
ENSRNOG00000000383	protein_coding	5311	43.6
ENSRNOG00000000384	protein_coding	450	73.4
ENSRNOG00000000386	protein_coding	2027	80.6
ENSRNOG00000000387	protein_coding	3964	2
ENSRNOG00000000390	protein_coding	1818	19.2
ENSRNOG00000000392	protein_coding	2399	74.8
ENSRNOG00000000394	protein_coding	1286	84.9
ENSRNOG00000000395	protein_coding	2577	12.9
ENSRNOG00000000396	protein_coding	2521	18.1
ENSRNOG00000000397	protein_coding	4438	88.5
ENSRNOG00000000398	protein_coding	2019	88
ENSRNOG00000000401	protein_coding	3033	66.8
ENSRNOG00000000405	protein_coding	1595	45.6
ENSRNOG00000000406	protein_coding	7902	22.3
ENSRNOG00000000407	protein_coding	1515	54.4
ENSRNOG00000000408	protein_coding	4243	70.9
ENSRNOG00000000410	protein_coding	1720	48.9
ENSRNOG00000000411	protein_coding	3644	46.1
ENSRNOG00000000412	protein_coding	4084	78.7
ENSRNOG00000000413	protein_coding	2254	41.8
ENSRNOG00000000414	protein_coding	2893	16.3
ENSRNOG00000000415	protein_coding	2693	69.6
ENSRNOG00000000417	protein_coding	7633	14.9
ENSRNOG00000000418	protein_coding	2408	46
ENSRNOG00000000419	protein_coding	3351	6.1
ENSRNOG00000000420	protein_coding	1520	20.7
ENSRNOG00000000421	protein_coding	3912	8.2
ENSRNOG00000000422	protein_coding	1363	36.6
ENSRNOG00000000423	pseudogene	612	85.7
ENSRNOG00000000428	protein_coding	1963	86.4
ENSRNOG00000000431	protein_coding	2663	80.1
ENSRNOG00000000432	protein_coding	1292	9.7
ENSRNOG00000000433	protein_coding	1921	47.4
ENSRNOG00000000435	protein_coding	1666	90
ENSRNOG00000000436	protein_coding	1378	43.8
ENSRNOG00000000437	protein_coding	2034	94.2
ENSRNOG00000000438	protein_coding	1119	96.3
ENSRNOG00000000439	protein_coding	1704	29.2
ENSRNOG00000000440	protein_coding	2882	46.7
ENSRNOG00000000441	protein_coding	1299	30.3
ENSRNOG00000000442	protein_coding	6466	1.6
ENSRNOG00000000443	protein_coding	5356	6
ENSRNOG00000000446	protein_coding	1818	2.8
ENSRNOG00000000451	protein_coding	1115	58.9
ENSRNOG00000000454	protein_coding	1246	33.8
ENSRNOG00000000455	protein_coding	2426	55.4
ENSRNOG00000000456	protein_coding	2066	57.8
ENSRNOG00000000457	protein_coding	2944	23
ENSRNOG00000000459	protein_coding	917	77.7
ENSRNOG00000000461	protein_coding	3624	59.4
ENSRNOG00000000463	protein_coding	6046	85.5
ENSRNOG00000000464	protein_coding	2629	66.6
ENSRNOG00000000465	protein_coding	2282	56.1
ENSRNOG00000000466	protein_coding	1280	44.2
ENSRNOG00000000467	protein_coding	1713	97
ENSRNOG00000000470	protein_coding	3287	52.3
ENSRNOG00000000471	protein_coding	1570	77.2
ENSRNOG00000000473	protein_coding	712	99.5
ENSRNOG00000000474	protein_coding	2874	61.6
ENSRNOG00000000476	protein_coding	2571	4.2
ENSRNOG00000000477	protein_coding	2453	7.8
ENSRNOG00000000478	long_noncoding_RNA	1097	94.8
ENSRNOG00000000479	protein_coding	2290	56.2
ENSRNOG00000000480	protein_coding	3137	61.2
ENSRNOG00000000481	protein_coding	1496	84.5
ENSRNOG00000000483	protein_coding	4540	75.2
ENSRNOG00000000485	protein_coding	1931	90.2
ENSRNOG00000000486	protein_coding	1396	75.1
ENSRNOG00000000487	long_noncoding_RNA	2761	54.9
ENSRNOG00000000488	protein_coding	324	36.3
ENSRNOG00000000490	protein_coding	465	11.6
ENSRNOG00000000491	protein_coding	1792	32.7
ENSRNOG00000000493	protein_coding	1072	75.6
ENSRNOG00000000495	protein_coding	4711	96.5
ENSRNOG00000000498	protein_coding	5616	6
ENSRNOG00000000499	protein_coding	1911	64.2
ENSRNOG00000000500	protein_coding	2985	6
ENSRNOG00000000501	protein_coding	2494	16.8
ENSRNOG00000000502	protein_coding	2478	65.9
ENSRNOG00000000503	protein_coding	5550	55.3
ENSRNOG00000000504	protein_coding	1855	95.6
ENSRNOG00000000505	protein_coding	715	16.1
ENSRNOG00000000506	protein_coding	5874	63.1
ENSRNOG00000000507	protein_coding	1792	96.2
ENSRNOG00000000508	protein_coding	1269	83.4
ENSRNOG00000000510	protein_coding	546	64
ENSRNOG00000000511	protein_coding	2501	7.6
ENSRNOG00000000512	protein_coding	3404	5.1
ENSRNOG00000000513	protein_coding	3426	24.8
ENSRNOG00000000515	protein_coding	1868	15.1
ENSRNOG00000000516	protein_coding	310	74.2
ENSRNOG00000000517	protein_coding	1447	21.1
ENSRNOG00000000519	protein_coding	3355	18.6
ENSRNOG00000000520	protein_coding	3020	46.7
ENSRNOG00000000521	protein_coding	1860	66.4
ENSRNOG00000000522	protein_coding	4311	94.1
ENSRNOG00000000523	protein_coding	1308	37.4
ENSRNOG00000000524	protein_coding	2703	86
ENSRNOG00000000525	protein_coding	2081	54.5
ENSRNOG00000000527	protein_coding	1802	43.6
ENSRNOG00000000528	protein_coding	2770	14.3
ENSRNOG00000000529	protein_coding	1299	93.7
ENSRNOG00000000531	protein_coding	911	20.2
ENSRNOG00000000532	protein_coding	3718	78.4
ENSRNOG00000000536	protein_coding	3453	38.6
ENSRNOG00000000540	protein_coding	1954	37.1
ENSRNOG00000000541	protein_coding	1045	98.2
ENSRNOG00000000542	protein_coding	14178	17.8
ENSRNOG00000000543	protein_coding	4567	13.7
ENSRNOG00000000546	protein_coding	2685	2.4
ENSRNOG00000000547	protein_coding	1986	8.2
ENSRNOG00000000549	protein_coding	2559	62.9
ENSRNOG00000000551	protein_coding	1234	37.1
ENSRNOG00000000552	protein_coding	2439	6.7
ENSRNOG00000000556	protein_coding	2034	13.3
ENSRNOG00000000557	protein_coding	2625	98.6
ENSRNOG00000000559	protein_coding	1296	69.9
ENSRNOG00000000560	protein_coding	3034	64.5
ENSRNOG00000000561	protein_coding	4213	45.8
ENSRNOG00000000562	protein_coding	2518	30.1
ENSRNOG00000000563	protein_coding	4901	80.3
ENSRNOG00000000564	protein_coding	1152	71.4
ENSRNOG00000000565	protein_coding	4152	63.2
ENSRNOG00000000566	protein_coding	929	54.5
ENSRNOG00000000567	protein_coding	5617	41
ENSRNOG00000000568	protein_coding	3952	5.2
ENSRNOG00000000569	protein_coding	1870	96.9
ENSRNOG00000000571	protein_coding	2568	78.7
ENSRNOG00000000572	protein_coding	5573	52
ENSRNOG00000000574	protein_coding	384	62.8
ENSRNOG00000000576	protein_coding	1168	15.6
ENSRNOG00000000579	protein_coding	4180	88.8
ENSRNOG00000000580	protein_coding	948	19.1
ENSRNOG00000000581	protein_coding	3107	27.5
ENSRNOG00000000582	protein_coding	1268	9.9
ENSRNOG00000000583	protein_coding	5776	1.8
ENSRNOG00000000585	protein_coding	3170	92.9
ENSRNOG00000000586	protein_coding	1560	66.1
ENSRNOG00000000587	protein_coding	1250	34.8
ENSRNOG00000000588	protein_coding	2481	82.1
ENSRNOG00000000589	protein_coding	1287	96.8
ENSRNOG00000000590	protein_coding	2637	78.7
ENSRNOG00000000593	protein_coding	10689	80.7
ENSRNOG00000000595	protein_coding	2053	11.4
ENSRNOG00000000596	protein_coding	3552	26.2
ENSRNOG00000000597	protein_coding	2509	91.1
ENSRNOG00000000598	protein_coding	2834	8.1
ENSRNOG00000000599	protein_coding	5947	12.5
ENSRNOG00000000604	protein_coding	2178	78.3
ENSRNOG00000000605	protein_coding	3043	64.9
ENSRNOG00000000606	protein_coding	4656	81.3
ENSRNOG00000000607	protein_coding	798	3.5
ENSRNOG00000000609	protein_coding	5389	13.8
ENSRNOG00000000610	protein_coding	727	79.2
ENSRNOG00000000611	protein_coding	1360	68.1
ENSRNOG00000000613	protein_coding	1520	80
ENSRNOG00000000614	protein_coding	5155	69.2
ENSRNOG00000000618	protein_coding	3069	84
ENSRNOG00000000620	protein_coding	1149	84.1
ENSRNOG00000000622	protein_coding	590	84.6
ENSRNOG00000000630	protein_coding	456	61.1
ENSRNOG00000000632	protein_coding	1335	22.1
ENSRNOG00000000633	protein_coding	5086	92.2
ENSRNOG00000000634	protein_coding	1283	62
ENSRNOG00000000635	long_noncoding_RNA	3546	10.8
ENSRNOG00000000636	protein_coding	3338	70.2
ENSRNOG00000000638	protein_coding	5055	19.3
ENSRNOG00000000639	pseudogene	1168	35.1
ENSRNOG00000000640	protein_coding	3233	70
ENSRNOG00000000641	protein_coding	1758	84.6
ENSRNOG00000000645	protein_coding	4864	85.2
ENSRNOG00000000648	protein_coding	8363	79.4
ENSRNOG00000000650	pseudogene	315	82.5
ENSRNOG00000000653	protein_coding	4907	20
ENSRNOG00000000655	protein_coding	5050	71.7
ENSRNOG00000000657	protein_coding	1101	33.9
ENSRNOG00000000658	protein_coding	9024	3.3
ENSRNOG00000000661	protein_coding	2906	57.8
ENSRNOG00000000662	protein_coding	741	58.5
ENSRNOG00000000663	protein_coding	3499	68.2
ENSRNOG00000000664	protein_coding	1744	48.9
ENSRNOG00000000665	protein_coding	1662	62.3
ENSRNOG00000000691	protein_coding	2708	1.9
ENSRNOG00000000692	protein_coding	1874	62.9
ENSRNOG00000000693	protein_coding	2337	30.6
ENSRNOG00000000695	protein_coding	3477	40.5
ENSRNOG00000000697	protein_coding	3412	17.9
ENSRNOG00000000699	protein_coding	1266	8.3
ENSRNOG00000000700	protein_coding	2167	42.4
ENSRNOG00000000701	protein_coding	924	4.8
ENSRNOG00000000702	protein_coding	3782	69.4
ENSRNOG00000000704	protein_coding	2530	85
ENSRNOG00000000708	protein_coding	5620	72
ENSRNOG00000000713	pseudogene	456	91.9
ENSRNOG00000000715	protein_coding	2356	1.7
ENSRNOG00000000716	protein_coding	1401	92
ENSRNOG00000000718	protein_coding	4291	84.8
ENSRNOG00000000720	protein_coding	1474	29.8
ENSRNOG00000000723	protein_coding	1608	33.6
ENSRNOG00000000726	protein_coding	903	3.8
ENSRNOG00000000728	protein_coding	1300	87.8
ENSRNOG00000000729	protein_coding	1492	55.1
ENSRNOG00000000746	protein_coding	966	35.5
ENSRNOG00000000747	protein_coding	945	65
ENSRNOG00000000748	pseudogene	498	27.3
ENSRNOG00000000749	protein_coding	963	76.2
ENSRNOG00000000759	protein_coding	1009	48.7
ENSRNOG00000000763	protein_coding	1322	14.2
ENSRNOG00000000765	protein_coding	943	2.3
ENSRNOG00000000767	pseudogene	940	41.3
ENSRNOG00000000768	protein_coding	736	38.5
ENSRNOG00000000774	protein_coding	4382	50.3
ENSRNOG00000000775	protein_coding	1577	68.4
ENSRNOG00000000777	protein_coding	1692	79.9
ENSRNOG00000000778	protein_coding	1022	30.9
ENSRNOG00000000779	protein_coding	641	19.3
ENSRNOG00000000780	protein_coding	1578	51.1
ENSRNOG00000000781	protein_coding	2001	7
ENSRNOG00000000782	protein_coding	2339	63.6
ENSRNOG00000000783	protein_coding	1005	72.3
ENSRNOG00000000785	protein_coding	2906	4.5
ENSRNOG00000000786	protein_coding	791	52.8
ENSRNOG00000000787	protein_coding	920	23.4
ENSRNOG00000000795	protein_coding	1810	58.7
ENSRNOG00000000796	protein_coding	10277	93.8
ENSRNOG00000000798	protein_coding	4776	60.5
ENSRNOG00000000799	protein_coding	3137	72.4
ENSRNOG00000000800	protein_coding	5076	97.6
ENSRNOG00000000801	protein_coding	1512	67.4
ENSRNOG00000000802	protein_coding	3906	69.5
ENSRNOG00000000804	protein_coding	1062	60.5
ENSRNOG00000000805	protein_coding	3127	49.3
ENSRNOG00000000808	protein_coding	2545	46.5
ENSRNOG00000000809	protein_coding	2024	56
ENSRNOG00000000811	protein_coding	1495	79
ENSRNOG00000000812	protein_coding	1179	77.1
ENSRNOG00000000814	protein_coding	833	4.9
ENSRNOG00000000815	protein_coding	1782	73.4
ENSRNOG00000000816	protein_coding	2632	94.9
ENSRNOG00000000818	protein_coding	1593	54.1
ENSRNOG00000000823	protein_coding	6588	64.4
ENSRNOG00000000824	protein_coding	4287	50.4
ENSRNOG00000000825	protein_coding	2290	56.6
ENSRNOG00000000826	protein_coding	2137	52.3
ENSRNOG00000000827	protein_coding	1098	5.3
ENSRNOG00000000831	protein_coding	1917	92.6
ENSRNOG00000000833	protein_coding	3645	87.2
ENSRNOG00000000836	protein_coding	1168	13.5
ENSRNOG00000000837	protein_coding	1687	55.9
ENSRNOG00000000838	protein_coding	1341	6.8
ENSRNOG00000000839	protein_coding	1458	84.4
ENSRNOG00000000840	protein_coding	1461	98.9
ENSRNOG00000000841	protein_coding	1700	88.9
ENSRNOG00000000842	protein_coding	1381	65.2
ENSRNOG00000000843	protein_coding	381	60.9
ENSRNOG00000000844	protein_coding	633	10.8
ENSRNOG00000000846	protein_coding	686	15.6
ENSRNOG00000000847	protein_coding	928	1.2
ENSRNOG00000000848	protein_coding	1407	40.7
ENSRNOG00000000850	protein_coding	760	7.3
ENSRNOG00000000851	protein_coding	3612	68
ENSRNOG00000000852	protein_coding	6849	4.3
ENSRNOG00000000853	protein_coding	1504	92.9
ENSRNOG00000000854	protein_coding	938	43.9
ENSRNOG00000000855	protein_coding	444	19.6
ENSRNOG00000000857	protein_coding	2901	64
ENSRNOG00000000858	protein_coding	951	78.4
ENSRNOG00000000860	protein_coding	2976	66.8
ENSRNOG00000000861	protein_coding	3662	94.4
ENSRNOG00000000866	protein_coding	1978	76.4
ENSRNOG00000000867	protein_coding	4023	39.7
ENSRNOG00000000869	protein_coding	2786	52.3
ENSRNOG00000000871	protein_coding	2584	96
ENSRNOG00000000873	protein_coding	2679	85.9
ENSRNOG00000000875	protein_coding	2514	23.7
ENSRNOG00000000878	protein_coding	2244	85.8
ENSRNOG00000000879	protein_coding	4761	17
ENSRNOG00000000881	protein_coding	4122	86.3
ENSRNOG00000000885	protein_coding	3069	96.9
ENSRNOG00000000886	protein_coding	786	85.6
ENSRNOG00000000887	pseudogene	738	27.1
ENSRNOG00000000888	protein_coding	1394	22.1
ENSRNOG00000000889	protein_coding	2331	67.9
ENSRNOG00000000891	protein_coding	1395	76.9
ENSRNOG00000000893	protein_coding	1672	69.1
ENSRNOG00000000894	protein_coding	8976	60.8
ENSRNOG00000000895	protein_coding	2826	65.7
ENSRNOG00000000896	protein_coding	471	84.6
ENSRNOG00000000897	protein_coding	2214	54.9
ENSRNOG00000000900	protein_coding	1776	73.3
ENSRNOG00000000901	protein_coding	1540	21.4
ENSRNOG00000000902	protein_coding	3446	53.1
ENSRNOG00000000903	protein_coding	1789	81
ENSRNOG00000000904	protein_coding	1890	54
ENSRNOG00000000905	protein_coding	1734	38.4
ENSRNOG00000000906	protein_coding	2221	57.3
ENSRNOG00000000907	protein_coding	989	46.8
ENSRNOG00000000909	protein_coding	3591	99
ENSRNOG00000000913	protein_coding	2476	9.2
ENSRNOG00000000916	protein_coding	1767	15.1
ENSRNOG00000000917	protein_coding	312	86.9
ENSRNOG00000000918	protein_coding	2486	8.4
ENSRNOG00000000920	protein_coding	1534	66.2
ENSRNOG00000000921	protein_coding	2695	5.5
ENSRNOG00000000922	protein_coding	2234	39.2
ENSRNOG00000000923	protein_coding	2200	66.4
ENSRNOG00000000924	protein_coding	6471	42.4
ENSRNOG00000000925	protein_coding	1160	49.8
ENSRNOG00000000926	protein_coding	1304	76.8
ENSRNOG00000000931	protein_coding	3547	25.8
ENSRNOG00000000934	protein_coding	4005	62.6
ENSRNOG00000000936	protein_coding	2586	96.6
ENSRNOG00000000937	protein_coding	2411	1.4
ENSRNOG00000000938	protein_coding	1104	95.8
ENSRNOG00000000940	protein_coding	6968	68.6
ENSRNOG00000000942	protein_coding	2482	14.2
ENSRNOG00000000943	pseudogene	267	41.6
ENSRNOG00000000952	protein_coding	786	92.9
ENSRNOG00000000954	protein_coding	950	52.8
ENSRNOG00000000955	protein_coding	4496	82.1
ENSRNOG00000000956	protein_coding	1116	50.3
ENSRNOG00000000957	protein_coding	483	98
ENSRNOG00000000958	pseudogene	1113	96.1
ENSRNOG00000000961	protein_coding	3022	74.9
ENSRNOG00000000962	protein_coding	2730	52
ENSRNOG00000000963	protein_coding	3219	12.6
ENSRNOG00000000964	pseudogene	777	76.5
ENSRNOG00000000967	protein_coding	3191	9.7
ENSRNOG00000000968	protein_coding	3326	3.2
ENSRNOG00000000969	protein_coding	2007	18.4
ENSRNOG00000000973	protein_coding	1586	12.1
ENSRNOG00000000974	protein_coding	2031	83.6
ENSRNOG00000000975	protein_coding	2070	19.9
ENSRNOG00000000977	protein_coding	4065	11.4
ENSRNOG00000000978	long_noncoding_RNA	799	10.9
ENSRNOG00000000979	protein_coding	1124	19.5
ENSRNOG00000000981	protein_coding	2483	28.3
ENSRNOG00000000983	protein_coding	2461	3.5
ENSRNOG00000000985	protein_coding	1658	20.3
ENSRNOG00000000986	protein_coding	4141	33.2
ENSRNOG00000000987	protein_coding	2981	49.8
ENSRNOG00000000988	protein_coding	2792	44.8
ENSRNOG00000000989	protein_coding	834	4.8
ENSRNOG00000000990	protein_coding	1237	84.4
ENSRNOG00000000991	protein_coding	1516	69.3
ENSRNOG00000000993	protein_coding	461	26.2
ENSRNOG00000000994	protein_coding	2118	91.9
ENSRNOG00000000996	protein_coding	1105	54.5
ENSRNOG00000000999	protein_coding	5101	30.1
ENSRNOG00000001001	protein_coding	1220	28
ENSRNOG00000001003	protein_coding	1202	23.9
ENSRNOG00000001004	protein_coding	8576	44.2
ENSRNOG00000001005	protein_coding	1995	42.7
ENSRNOG00000001006	protein_coding	2635	45.6
ENSRNOG00000001007	protein_coding	2276	18.5
ENSRNOG00000001009	protein_coding	744	31.6
ENSRNOG00000001010	protein_coding	4267	16.6
ENSRNOG00000001011	protein_coding	1609	55.7
ENSRNOG00000001017	protein_coding	915	79.9
ENSRNOG00000001027	protein_coding	774	92.1
ENSRNOG00000001030	protein_coding	4588	36.3
ENSRNOG00000001031	protein_coding	702	56.6
ENSRNOG00000001032	protein_coding	2685	95.1
ENSRNOG00000001033	protein_coding	1914	55.4
ENSRNOG00000001034	protein_coding	2929	29.6
ENSRNOG00000001035	protein_coding	2107	65.7
ENSRNOG00000001036	protein_coding	3067	66.2
ENSRNOG00000001037	protein_coding	1490	85.3
ENSRNOG00000001039	protein_coding	1589	35.6
ENSRNOG00000001040	protein_coding	2891	6.7
ENSRNOG00000001043	protein_coding	2343	15.7
ENSRNOG00000001044	protein_coding	1137	24.8
ENSRNOG00000001047	protein_coding	1308	37.7
ENSRNOG00000001048	protein_coding	1477	44.8
ENSRNOG00000001049	protein_coding	793	29.3
ENSRNOG00000001050	protein_coding	2430	44.3
ENSRNOG00000001052	protein_coding	1807	6.9
ENSRNOG00000001053	protein_coding	1958	52.1
ENSRNOG00000001055	protein_coding	2417	14.5
ENSRNOG00000001056	protein_coding	1705	30.8
ENSRNOG00000001057	protein_coding	1208	37.4
ENSRNOG00000001058	protein_coding	1783	78
ENSRNOG00000001059	protein_coding	5049	2.4
ENSRNOG00000001060	protein_coding	1107	96.1
ENSRNOG00000001061	protein_coding	1289	56.5
ENSRNOG00000001062	protein_coding	969	27
ENSRNOG00000001064	protein_coding	5357	92.3
ENSRNOG00000001065	protein_coding	3474	50.4
ENSRNOG00000001066	protein_coding	2802	84.5
ENSRNOG00000001068	protein_coding	2078	29.5
ENSRNOG00000001069	protein_coding	2439	31.6
ENSRNOG00000001070	protein_coding	1226	46.8
ENSRNOG00000001071	protein_coding	321	84.6
ENSRNOG00000001072	protein_coding	3349	19.8
ENSRNOG00000001073	protein_coding	3052	51.3
ENSRNOG00000001074	protein_coding	6589	10.7
ENSRNOG00000001079	protein_coding	2010	25.8
ENSRNOG00000001080	protein_coding	1187	83.7
ENSRNOG00000001081	protein_coding	1645	83.6
ENSRNOG00000001082	protein_coding	5434	43.1
ENSRNOG00000001083	protein_coding	1791	85.8
ENSRNOG00000001086	protein_coding	2520	3
ENSRNOG00000001088	protein_coding	1298	61
ENSRNOG00000001090	protein_coding	5621	88.5
ENSRNOG00000001091	protein_coding	4340	33.7
ENSRNOG00000001092	protein_coding	3840	11.2
ENSRNOG00000001094	protein_coding	3051	96.9
ENSRNOG00000001098	protein_coding	7071	96.5
ENSRNOG00000001099	protein_coding	3536	92.6
ENSRNOG00000001101	protein_coding	5278	80.2
ENSRNOG00000001103	long_noncoding_RNA	6348	46.4
ENSRNOG00000001104	protein_coding	5576	72.1
ENSRNOG00000001106	protein_coding	582	51.1
ENSRNOG00000001107	protein_coding	975	62.1
ENSRNOG00000001108	protein_coding	1983	48.4
ENSRNOG00000001111	protein_coding	10344	46.1
ENSRNOG00000001113	protein_coding	2146	31.8
ENSRNOG00000001114	protein_coding	1868	6.8
ENSRNOG00000001115	protein_coding	2401	60.9
ENSRNOG00000001117	protein_coding	4168	84.2
ENSRNOG00000001120	protein_coding	8970	88
ENSRNOG00000001123	protein_coding	2546	60
ENSRNOG00000001124	protein_coding	4194	81.9
ENSRNOG00000001126	protein_coding	5072	56.2
ENSRNOG00000001128	protein_coding	645	9.3
ENSRNOG00000001129	protein_coding	1860	17.1
ENSRNOG00000001130	protein_coding	6828	75.2
ENSRNOG00000001134	protein_coding	1608	73
ENSRNOG00000001135	protein_coding	1514	70
ENSRNOG00000001136	protein_coding	1096	19.8
ENSRNOG00000001138	protein_coding	2886	70.9
ENSRNOG00000001139	protein_coding	2169	76.9
ENSRNOG00000001141	protein_coding	1806	26.2
ENSRNOG00000001142	protein_coding	2055	64
ENSRNOG00000001143	protein_coding	6825	76.4
ENSRNOG00000001148	protein_coding	1093	69.6
ENSRNOG00000001149	protein_coding	3709	50.3
ENSRNOG00000001151	protein_coding	1641	60
ENSRNOG00000001152	protein_coding	3065	10.3
ENSRNOG00000001153	protein_coding	568	41.6
ENSRNOG00000001156	protein_coding	2894	91.7
ENSRNOG00000001157	protein_coding	3978	55.4
ENSRNOG00000001158	protein_coding	3529	37.7
ENSRNOG00000001159	protein_coding	452	15.3
ENSRNOG00000001160	protein_coding	1087	20.2
ENSRNOG00000001161	protein_coding	1953	24.4
ENSRNOG00000001162	protein_coding	568	59.9
ENSRNOG00000001163	protein_coding	1096	81.1
ENSRNOG00000001164	protein_coding	462	88.4
ENSRNOG00000001165	protein_coding	2691	32.6
ENSRNOG00000001167	protein_coding	2123	12.7
ENSRNOG00000001169	protein_coding	2931	99.5
ENSRNOG00000001170	protein_coding	549	26.8
ENSRNOG00000001171	protein_coding	1559	62.7
ENSRNOG00000001172	protein_coding	4100	22.3
ENSRNOG00000001173	protein_coding	1108	72.3
ENSRNOG00000001174	protein_coding	2262	34.8
ENSRNOG00000001177	protein_coding	1767	88.1
ENSRNOG00000001178	protein_coding	2709	97.7
ENSRNOG00000001181	protein_coding	3609	61.1
ENSRNOG00000001182	protein_coding	1562	89.6
ENSRNOG00000001183	protein_coding	3538	18.6
ENSRNOG00000001184	protein_coding	4269	95.8
ENSRNOG00000001185	protein_coding	1414	52.3
ENSRNOG00000001187	protein_coding	2748	4.4
ENSRNOG00000001189	protein_coding	4984	6.8
ENSRNOG00000001190	protein_coding	3123	94.2
ENSRNOG00000001191	protein_coding	2784	46.8
ENSRNOG00000001192	protein_coding	1649	53.9
ENSRNOG00000001193	protein_coding	2154	66.7
ENSRNOG00000001194	protein_coding	4403	87.6
ENSRNOG00000001195	protein_coding	3211	58.7
ENSRNOG00000001198	protein_coding	1807	20.8
ENSRNOG00000001199	protein_coding	1439	53.4
ENSRNOG00000001201	protein_coding	640	27.1
ENSRNOG00000001203	protein_coding	1829	14.2
ENSRNOG00000001204	protein_coding	3639	50.9
ENSRNOG00000001205	protein_coding	6003	61.3
ENSRNOG00000001210	protein_coding	3904	59.5
ENSRNOG00000001211	protein_coding	1276	7.5
ENSRNOG00000001212	protein_coding	1688	77.3
ENSRNOG00000001213	protein_coding	1891	70.1
ENSRNOG00000001214	protein_coding	2753	62.8
ENSRNOG00000001215	protein_coding	1786	45.7
ENSRNOG00000001216	protein_coding	4555	13.3
ENSRNOG00000001217	protein_coding	951	94.5
ENSRNOG00000001218	protein_coding	759	2.7
ENSRNOG00000001219	protein_coding	1713	17.5
ENSRNOG00000001220	protein_coding	333	77.9
ENSRNOG00000001222	protein_coding	1918	49.3
ENSRNOG00000001223	protein_coding	2571	96.3
ENSRNOG00000001224	protein_coding	3151	73.3
ENSRNOG00000001225	protein_coding	1738	43.1
ENSRNOG00000001226	pseudogene	471	8.6
ENSRNOG00000001227	protein_coding	6441	91.8
ENSRNOG00000001228	protein_coding	2259	98.5
ENSRNOG00000001229	protein_coding	5007	36.9
ENSRNOG00000001232	protein_coding	2419	36.7
ENSRNOG00000001235	protein_coding	3377	53.4
ENSRNOG00000001236	protein_coding	3532	77.2
ENSRNOG00000001237	protein_coding	7262	97.5
ENSRNOG00000001238	protein_coding	2065	58.3
ENSRNOG00000001239	protein_coding	633	91.6
ENSRNOG00000001241	protein_coding	2361	1.7
ENSRNOG00000001242	protein_coding	1785	54.6
ENSRNOG00000001243	protein_coding	3575	70.6
ENSRNOG00000001245	protein_coding	2052	27.5
ENSRNOG00000001247	protein_coding	5784	76.9
ENSRNOG00000001249	protein_coding	3078	39.6
ENSRNOG00000001250	protein_coding	2137	62.2
ENSRNOG00000001251	protein_coding	568	79.9
ENSRNOG00000001252	protein_coding	1614	2.4
ENSRNOG00000001253	protein_coding	2919	39.7
ENSRNOG00000001254	protein_coding	3695	42.3
ENSRNOG00000001255	protein_coding	4520	93.1
ENSRNOG00000001256	protein_coding	3654	43.7
ENSRNOG00000001258	protein_coding	2617	17.2
ENSRNOG00000001259	protein_coding	5092	29.5
ENSRNOG00000001260	protein_coding	862	22
ENSRNOG00000001261	protein_coding	1866	5.5
ENSRNOG00000001262	protein_coding	1320	9.5
ENSRNOG00000001265	protein_coding	2612	90.3
ENSRNOG00000001269	protein_coding	2375	75.4
ENSRNOG00000001270	protein_coding	1186	38.9
ENSRNOG00000001271	protein_coding	6577	5
ENSRNOG00000001272	protein_coding	6232	46.9
ENSRNOG00000001273	protein_coding	793	33.3
ENSRNOG00000001274	protein_coding	1159	88.9
ENSRNOG00000001275	protein_coding	1826	8
ENSRNOG00000001276	protein_coding	9447	70.1
ENSRNOG00000001277	protein_coding	2645	32.5
ENSRNOG00000001278	protein_coding	1596	77.5
ENSRNOG00000001283	protein_coding	2458	98.9
ENSRNOG00000001284	protein_coding	2383	7.4
ENSRNOG00000001285	protein_coding	5555	35.6
ENSRNOG00000001287	protein_coding	1279	5.2
ENSRNOG00000001288	protein_coding	1815	59.1
ENSRNOG00000001289	protein_coding	1442	76.6
ENSRNOG00000001293	protein_coding	2091	67.9
ENSRNOG00000001294	protein_coding	2028	17.2
ENSRNOG00000001295	protein_coding	1484	53.9
ENSRNOG00000001296	protein_coding	3549	11
ENSRNOG00000001297	protein_coding	1974	3.8
ENSRNOG00000001298	protein_coding	1977	45.8
ENSRNOG00000001299	protein_coding	4077	29.7
ENSRNOG00000001300	protein_coding	1970	66.4
ENSRNOG00000001302	protein_coding	2485	97.9
ENSRNOG00000001303	protein_coding	5932	93
ENSRNOG00000001304	protein_coding	3856	98.6
ENSRNOG00000001309	protein_coding	2136	89.3
ENSRNOG00000001311	protein_coding	1247	44
ENSRNOG00000001312	protein_coding	1367	83.9
ENSRNOG00000001313	protein_coding	2462	34.3
ENSRNOG00000001314	protein_coding	2967	59.3
ENSRNOG00000001315	protein_coding	1728	94.9
ENSRNOG00000001316	protein_coding	2433	3.6
ENSRNOG00000001317	protein_coding	4648	70.2
ENSRNOG00000001323	protein_coding	3225	45.8
ENSRNOG00000001324	protein_coding	1548	41.3
ENSRNOG00000001325	protein_coding	1403	70.6
ENSRNOG00000001329	protein_coding	777	72.7
ENSRNOG00000001331	protein_coding	1960	31.8
ENSRNOG00000001333	protein_coding	1246	19.8
ENSRNOG00000001335	protein_coding	3137	84.1
ENSRNOG00000001336	protein_coding	1122	41.8
ENSRNOG00000001337	protein_coding	5949	93.7
ENSRNOG00000001338	protein_coding	1535	66.2
ENSRNOG00000001339	protein_coding	1343	69.7
ENSRNOG00000001341	protein_coding	1317	88.1
ENSRNOG00000001342	protein_coding	3888	100
ENSRNOG00000001344	protein_coding	1876	89
ENSRNOG00000001345	protein_coding	1682	41.6
ENSRNOG00000001346	protein_coding	1173	11.7
ENSRNOG00000001347	pseudogene	2955	62.9
ENSRNOG00000001348	protein_coding	1091	51.9
ENSRNOG00000001349	protein_coding	2484	29.8
ENSRNOG00000001350	protein_coding	3140	85.5
ENSRNOG00000001351	protein_coding	2498	75.4
ENSRNOG00000001352	protein_coding	12776	39.4
ENSRNOG00000001353	protein_coding	1362	90.3
ENSRNOG00000001355	protein_coding	2093	13.6
ENSRNOG00000001357	protein_coding	1262	42.5
ENSRNOG00000001360	protein_coding	4241	28.2
ENSRNOG00000001367	protein_coding	2611	89.2
ENSRNOG00000001368	protein_coding	2657	25.3
ENSRNOG00000001369	protein_coding	1958	31.9
ENSRNOG00000001374	protein_coding	3238	98.7
ENSRNOG00000001375	protein_coding	2207	98.8
ENSRNOG00000001376	protein_coding	1777	81.5
ENSRNOG00000001377	protein_coding	3252	62.3
ENSRNOG00000001378	protein_coding	1374	27.8
ENSRNOG00000001379	protein_coding	1652	15.6
ENSRNOG00000001383	protein_coding	2665	15.5
ENSRNOG00000001385	protein_coding	2190	39.5
ENSRNOG00000001387	protein_coding	3103	77.8
ENSRNOG00000001388	protein_coding	1310	74.7
ENSRNOG00000001389	protein_coding	1969	86.7
ENSRNOG00000001391	protein_coding	1378	60.6
ENSRNOG00000001392	protein_coding	1890	72.9
ENSRNOG00000001396	protein_coding	1003	52.5
ENSRNOG00000001397	protein_coding	4295	8.8
ENSRNOG00000001399	protein_coding	3503	22.1
ENSRNOG00000001402	protein_coding	3059	83.8
ENSRNOG00000001404	protein_coding	2742	31.6
ENSRNOG00000001407	protein_coding	3009	79.5
ENSRNOG00000001408	protein_coding	1905	8.6
ENSRNOG00000001409	protein_coding	1624	15.5
ENSRNOG00000001410	protein_coding	3939	74.8
ENSRNOG00000001412	protein_coding	1376	27.1
ENSRNOG00000001414	protein_coding	3063	25.4
ENSRNOG00000001415	protein_coding	1344	98.9
ENSRNOG00000001416	protein_coding	2638	99.3
ENSRNOG00000001417	protein_coding	2750	40.5
ENSRNOG00000001418	protein_coding	983	17.5
ENSRNOG00000001419	protein_coding	2011	54.9
ENSRNOG00000001420	protein_coding	1187	92.8
ENSRNOG00000001422	protein_coding	2176	12.7
ENSRNOG00000001424	protein_coding	4512	10.2
ENSRNOG00000001425	protein_coding	2806	77.1
ENSRNOG00000001426	protein_coding	4077	7.5
ENSRNOG00000001427	protein_coding	4210	2.5
ENSRNOG00000001428	protein_coding	1905	30.8
ENSRNOG00000001429	protein_coding	2219	55
ENSRNOG00000001430	protein_coding	728	71.6
ENSRNOG00000001431	protein_coding	2802	35.6
ENSRNOG00000001432	protein_coding	2665	69.9
ENSRNOG00000001434	protein_coding	1322	42.4
ENSRNOG00000001435	protein_coding	1761	16.9
ENSRNOG00000001436	protein_coding	3410	2.7
ENSRNOG00000001439	protein_coding	3549	96.9
ENSRNOG00000001440	protein_coding	1319	82.4
ENSRNOG00000001441	protein_coding	1555	84.5
ENSRNOG00000001442	protein_coding	2438	95
ENSRNOG00000001443	protein_coding	1322	28
ENSRNOG00000001444	protein_coding	511	7.3
ENSRNOG00000001448	protein_coding	7376	29.2
ENSRNOG00000001449	protein_coding	5506	98.6
ENSRNOG00000001450	protein_coding	1572	65.5
ENSRNOG00000001451	protein_coding	1423	11.5
ENSRNOG00000001452	protein_coding	2315	33
ENSRNOG00000001453	protein_coding	6833	70.3
ENSRNOG00000001454	protein_coding	2414	10.4
ENSRNOG00000001455	protein_coding	6733	53.4
ENSRNOG00000001456	protein_coding	6206	70.6
ENSRNOG00000001457	protein_coding	1526	46.2
ENSRNOG00000001465	protein_coding	1581	94.7
ENSRNOG00000001466	protein_coding	1467	20.2
ENSRNOG00000001469	protein_coding	3395	10.2
ENSRNOG00000001470	protein_coding	3290	7
ENSRNOG00000001474	protein_coding	856	13.6
ENSRNOG00000001476	protein_coding	1796	25.6
ENSRNOG00000001478	protein_coding	3787	29.5
ENSRNOG00000001479	protein_coding	4695	23.4
ENSRNOG00000001480	protein_coding	2758	72
ENSRNOG00000001482	long_noncoding_RNA	2943	26.1
ENSRNOG00000001483	protein_coding	2524	38.9
ENSRNOG00000001484	protein_coding	1239	47.4
ENSRNOG00000001488	protein_coding	1068	65.2
ENSRNOG00000001489	protein_coding	1867	93.3
ENSRNOG00000001490	protein_coding	1134	30.3
ENSRNOG00000001492	protein_coding	3109	34.4
ENSRNOG00000001493	protein_coding	1903	69.6
ENSRNOG00000001494	protein_coding	1537	30.7
ENSRNOG00000001499	protein_coding	570	39.4
ENSRNOG00000001500	protein_coding	1119	29.8
ENSRNOG00000001501	protein_coding	1145	58.2
ENSRNOG00000001506	protein_coding	1944	68.9
ENSRNOG00000001510	pseudogene	453	84.2
ENSRNOG00000001512	protein_coding	1074	16.8
ENSRNOG00000001514	protein_coding	2330	29.4
ENSRNOG00000001515	protein_coding	1592	34.1
ENSRNOG00000001516	protein_coding	3033	63.7
ENSRNOG00000001517	protein_coding	1579	74.1
ENSRNOG00000001518	protein_coding	5964	53.2
ENSRNOG00000001519	protein_coding	999	35.5
ENSRNOG00000001520	protein_coding	2757	13.2
ENSRNOG00000001524	protein_coding	1638	2.8
ENSRNOG00000001525	protein_coding	3618	77
ENSRNOG00000001527	protein_coding	4433	83.8
ENSRNOG00000001528	protein_coding	1481	32.2
ENSRNOG00000001531	protein_coding	1206	15.7
ENSRNOG00000001544	protein_coding	5307	57
ENSRNOG00000001547	protein_coding	1935	52.4
ENSRNOG00000001548	protein_coding	2307	12.7
ENSRNOG00000001551	protein_coding	909	61
ENSRNOG00000001554	protein_coding	1692	99.2
ENSRNOG00000001555	protein_coding	1322	61.3
ENSRNOG00000001557	protein_coding	1614	29.8
ENSRNOG00000001559	protein_coding	1212	55.6
ENSRNOG00000001566	protein_coding	168	41.3
ENSRNOG00000001567	protein_coding	843	29.8
ENSRNOG00000001570	protein_coding	528	35.9
ENSRNOG00000001571	protein_coding	2248	65.1
ENSRNOG00000001572	protein_coding	1830	84.7
ENSRNOG00000001573	protein_coding	4531	25
ENSRNOG00000001575	protein_coding	3011	62.8
ENSRNOG00000001577	protein_coding	2527	62.1
ENSRNOG00000001578	protein_coding	2695	63.8
ENSRNOG00000001580	protein_coding	1800	61.4
ENSRNOG00000001581	protein_coding	2232	3.4
ENSRNOG00000001582	protein_coding	3519	7.6
ENSRNOG00000001584	protein_coding	1724	38.4
ENSRNOG00000001585	protein_coding	7910	77.5
ENSRNOG00000001587	protein_coding	964	15.5
ENSRNOG00000001588	protein_coding	2483	96.7
ENSRNOG00000001589	protein_coding	1119	56.5
ENSRNOG00000001592	protein_coding	2521	22.3
ENSRNOG00000001593	protein_coding	1515	74.9
ENSRNOG00000001596	protein_coding	726	22
ENSRNOG00000001597	protein_coding	1850	6.1
ENSRNOG00000001598	protein_coding	2885	27.2
ENSRNOG00000001599	protein_coding	2145	45.9
ENSRNOG00000001601	protein_coding	216	72.3
ENSRNOG00000001602	protein_coding	7137	97.3
ENSRNOG00000001603	protein_coding	1186	48.7
ENSRNOG00000001607	protein_coding	4400	19
ENSRNOG00000001608	protein_coding	3137	50.4
ENSRNOG00000001609	protein_coding	3227	26.5
ENSRNOG00000001611	protein_coding	509	95
ENSRNOG00000001613	protein_coding	4883	73.3
ENSRNOG00000001616	protein_coding	4876	47.1
ENSRNOG00000001618	protein_coding	3615	77
ENSRNOG00000001620	protein_coding	6587	32.5
ENSRNOG00000001621	protein_coding	3754	45.4
ENSRNOG00000001622	protein_coding	4370	70.6
ENSRNOG00000001623	protein_coding	5166	93
ENSRNOG00000001627	protein_coding	3447	2.5
ENSRNOG00000001628	protein_coding	652	89.5
ENSRNOG00000001629	protein_coding	2500	64.6
ENSRNOG00000001632	protein_coding	9340	49.5
ENSRNOG00000001633	protein_coding	1961	65.5
ENSRNOG00000001634	protein_coding	2736	30
ENSRNOG00000001640	protein_coding	1683	58.4
ENSRNOG00000001642	protein_coding	3798	29.6
ENSRNOG00000001643	protein_coding	1004	4.9
ENSRNOG00000001644	protein_coding	1266	44.3
ENSRNOG00000001645	protein_coding	3958	29.7
ENSRNOG00000001647	protein_coding	3614	63.4
ENSRNOG00000001652	protein_coding	2386	76.6
ENSRNOG00000001653	protein_coding	2104	81.6
ENSRNOG00000001654	protein_coding	2750	4.3
ENSRNOG00000001656	protein_coding	1486	9.1
ENSRNOG00000001657	protein_coding	2006	24.5
ENSRNOG00000001658	protein_coding	3081	37.2
ENSRNOG00000001662	protein_coding	2838	86.2
ENSRNOG00000001675	pseudogene	915	6.3
ENSRNOG00000001679	protein_coding	1861	37.6
ENSRNOG00000001680	protein_coding	1392	56.7
ENSRNOG00000001681	protein_coding	2098	96.5
ENSRNOG00000001682	protein_coding	6003	20.4
ENSRNOG00000001684	protein_coding	1424	13.3
ENSRNOG00000001686	protein_coding	2823	50.3
ENSRNOG00000001687	protein_coding	3726	58
ENSRNOG00000001689	protein_coding	1853	41.9
ENSRNOG00000001691	protein_coding	1416	43.3
ENSRNOG00000001692	protein_coding	2034	95.5
ENSRNOG00000001699	protein_coding	1699	71.8
ENSRNOG00000001700	protein_coding	3303	23.5
ENSRNOG00000001701	protein_coding	1153	79.2
ENSRNOG00000001704	protein_coding	2010	91.1
ENSRNOG00000001706	protein_coding	8931	47.2
ENSRNOG00000001707	protein_coding	4509	22.6
ENSRNOG00000001708	protein_coding	4621	14.2
ENSRNOG00000001709	protein_coding	1800	70.8
ENSRNOG00000001710	protein_coding	2521	97.2
ENSRNOG00000001711	protein_coding	2976	5.9
ENSRNOG00000001712	protein_coding	1421	85.9
ENSRNOG00000001713	protein_coding	3648	15.9
ENSRNOG00000001714	protein_coding	4284	42.1
ENSRNOG00000001715	protein_coding	3756	1.6
ENSRNOG00000001717	protein_coding	3138	19
ENSRNOG00000001719	protein_coding	2946	82.7
ENSRNOG00000001720	protein_coding	1444	37.3
ENSRNOG00000001724	protein_coding	790	63.5
ENSRNOG00000001726	protein_coding	2013	95.5
ENSRNOG00000001727	protein_coding	2345	19
ENSRNOG00000001728	protein_coding	2384	57.7
ENSRNOG00000001729	protein_coding	1179	68
ENSRNOG00000001730	protein_coding	3578	43.9
ENSRNOG00000001733	protein_coding	1980	27.6
ENSRNOG00000001736	protein_coding	2261	60.3
ENSRNOG00000001738	protein_coding	4797	52.7
ENSRNOG00000001739	protein_coding	4197	7.3
ENSRNOG00000001742	protein_coding	3203	3.8
ENSRNOG00000001746	protein_coding	1839	52.7
ENSRNOG00000001747	protein_coding	5466	75.8
ENSRNOG00000001748	protein_coding	790	99.1
ENSRNOG00000001750	protein_coding	3267	97.4
ENSRNOG00000001752	protein_coding	2472	44.7
ENSRNOG00000001754	protein_coding	1459	69.4
ENSRNOG00000001756	protein_coding	1149	24.2
ENSRNOG00000001757	protein_coding	2321	29.6
ENSRNOG00000001758	protein_coding	883	34.9
ENSRNOG00000001762	protein_coding	4300	24.7
ENSRNOG00000001764	protein_coding	4130	40.8
ENSRNOG00000001765	protein_coding	1603	64.8
ENSRNOG00000001766	protein_coding	4787	33.6
ENSRNOG00000001767	protein_coding	741	98.2
ENSRNOG00000001769	protein_coding	4224	75.6
ENSRNOG00000001770	protein_coding	3101	6.4
ENSRNOG00000001773	protein_coding	1821	93.7
ENSRNOG00000001774	protein_coding	2310	53.8
ENSRNOG00000001776	protein_coding	1571	81.3
ENSRNOG00000001777	protein_coding	6720	40.3
ENSRNOG00000001781	protein_coding	4383	35.2
ENSRNOG00000001782	protein_coding	4037	25.2
ENSRNOG00000001783	protein_coding	1984	52.3
ENSRNOG00000001785	protein_coding	3897	12.7
ENSRNOG00000001786	protein_coding	2423	67.9
ENSRNOG00000001789	protein_coding	2817	52.1
ENSRNOG00000001792	protein_coding	2540	76
ENSRNOG00000001793	protein_coding	6224	29
ENSRNOG00000001794	protein_coding	3105	60.6
ENSRNOG00000001795	long_noncoding_RNA	3889	14.1
ENSRNOG00000001796	protein_coding	3467	54.7
ENSRNOG00000001797	protein_coding	1686	95.6
ENSRNOG00000001803	protein_coding	1927	71.1
ENSRNOG00000001804	protein_coding	6174	48.7
ENSRNOG00000001806	protein_coding	1527	11.3
ENSRNOG00000001807	protein_coding	3552	66.8
ENSRNOG00000001808	protein_coding	2760	43
ENSRNOG00000001809	protein_coding	1721	56.1
ENSRNOG00000001811	protein_coding	2844	100
ENSRNOG00000001813	protein_coding	2528	35.9
ENSRNOG00000001815	protein_coding	1879	22.2
ENSRNOG00000001816	protein_coding	1183	95.3
ENSRNOG00000001817	protein_coding	2047	41.1
ENSRNOG00000001820	protein_coding	794	73.5
ENSRNOG00000001821	protein_coding	1876	74.3
ENSRNOG00000001823	protein_coding	3947	75.8
ENSRNOG00000001825	protein_coding	2379	48.8
ENSRNOG00000001827	protein_coding	2115	75.5
ENSRNOG00000001828	protein_coding	4578	26.4
ENSRNOG00000001829	protein_coding	3260	80.6
ENSRNOG00000001830	protein_coding	1746	27
ENSRNOG00000001833	protein_coding	3339	13.9
ENSRNOG00000001834	protein_coding	1214	71.1
ENSRNOG00000001837	protein_coding	613	53.9
ENSRNOG00000001839	protein_coding	624	72.9
ENSRNOG00000001840	protein_coding	1074	32.9
ENSRNOG00000001842	protein_coding	2238	18
ENSRNOG00000001843	protein_coding	3389	19.6
ENSRNOG00000001844	protein_coding	3228	17.4
ENSRNOG00000001845	protein_coding	2958	94.4
ENSRNOG00000001847	protein_coding	2443	34.4
ENSRNOG00000001849	protein_coding	1471	90.4
ENSRNOG00000001851	protein_coding	4364	20.2
ENSRNOG00000001852	protein_coding	1556	72.1
ENSRNOG00000001854	protein_coding	3073	66.4
ENSRNOG00000001858	protein_coding	357	25.4
ENSRNOG00000001859	protein_coding	1064	63.1
ENSRNOG00000001860	protein_coding	1964	94.9
ENSRNOG00000001861	protein_coding	1397	44
ENSRNOG00000001862	protein_coding	2631	15.3
ENSRNOG00000001864	protein_coding	909	47.2
ENSRNOG00000001865	protein_coding	2266	31.4
ENSRNOG00000001867	protein_coding	3382	9.1
ENSRNOG00000001868	protein_coding	5081	30.6
ENSRNOG00000001869	protein_coding	2169	83.6
ENSRNOG00000001870	protein_coding	2805	61.7
ENSRNOG00000001872	protein_coding	1143	70.1
ENSRNOG00000001873	protein_coding	2286	11.1
ENSRNOG00000001874	protein_coding	2353	95.4
ENSRNOG00000001875	protein_coding	3450	35.1
ENSRNOG00000001876	protein_coding	1300	65.5
ENSRNOG00000001877	protein_coding	3243	73.8
ENSRNOG00000001878	protein_coding	2562	95.3
ENSRNOG00000001880	protein_coding	1509	48.8
ENSRNOG00000001884	protein_coding	1052	16.9
ENSRNOG00000001885	protein_coding	2396	67.2
ENSRNOG00000001886	protein_coding	4538	57.7
ENSRNOG00000001888	protein_coding	3760	87.7
ENSRNOG00000001889	protein_coding	1636	99.1
ENSRNOG00000001890	protein_coding	1971	14
ENSRNOG00000001891	protein_coding	1521	9.8
ENSRNOG00000001892	protein_coding	1855	95.3
ENSRNOG00000001893	protein_coding	1802	14.5
ENSRNOG00000001908	protein_coding	3632	28.8
ENSRNOG00000001911	protein_coding	1331	82.2
ENSRNOG00000001912	protein_coding	3059	2.1
ENSRNOG00000001915	protein_coding	2558	99.3
ENSRNOG00000001916	protein_coding	4070	91.2
ENSRNOG00000001923	protein_coding	5992	19.1
ENSRNOG00000001924	protein_coding	5324	11.9
ENSRNOG00000001926	protein_coding	3301	11.6
ENSRNOG00000001928	protein_coding	2828	30.8
ENSRNOG00000001930	protein_coding	1172	47.3
ENSRNOG00000001931	protein_coding	732	94.3
ENSRNOG00000001942	protein_coding	652	69.6
ENSRNOG00000001943	protein_coding	336	7.2
ENSRNOG00000001945	protein_coding	662	82.7
ENSRNOG00000001949	protein_coding	396	64.7
ENSRNOG00000001950	protein_coding	1472	75.5
ENSRNOG00000001951	protein_coding	815	34.1
ENSRNOG00000001953	protein_coding	1769	94.6
ENSRNOG00000001955	protein_coding	503	74.1
ENSRNOG00000001956	protein_coding	4445	93.1
ENSRNOG00000001957	protein_coding	1274	44
ENSRNOG00000001958	protein_coding	2548	78.9
ENSRNOG00000001959	protein_coding	3315	27.4
ENSRNOG00000001960	protein_coding	2485	54.6
ENSRNOG00000001962	protein_coding	1676	85
ENSRNOG00000001963	protein_coding	2553	56.8
ENSRNOG00000001964	protein_coding	1927	95.6
ENSRNOG00000001967	protein_coding	1274	89
ENSRNOG00000001971	protein_coding	3023	94.7
ENSRNOG00000001973	protein_coding	1924	55
ENSRNOG00000001976	protein_coding	3103	26.8
ENSRNOG00000001979	protein_coding	2156	89
ENSRNOG00000001980	protein_coding	1869	17.3
ENSRNOG00000001982	protein_coding	6436	24.6
ENSRNOG00000001984	protein_coding	585	82.2
ENSRNOG00000001986	protein_coding	2566	24.3
ENSRNOG00000001989	protein_coding	2868	16.8
ENSRNOG00000001990	protein_coding	2105	70.2
ENSRNOG00000001991	protein_coding	823	71.7
ENSRNOG00000001992	protein_coding	4090	32.9
ENSRNOG00000001996	protein_coding	2968	51.1
ENSRNOG00000002001	protein_coding	5203	9.7
ENSRNOG00000002002	protein_coding	1263	3.5
ENSRNOG00000002004	protein_coding	2070	17.2
ENSRNOG00000002005	protein_coding	3940	21.1
ENSRNOG00000002011	protein_coding	2623	93.7
ENSRNOG00000002012	protein_coding	2212	49.8
ENSRNOG00000002013	protein_coding	5792	16.4
ENSRNOG00000002014	protein_coding	1328	26.8
ENSRNOG00000002021	protein_coding	8440	6.5
ENSRNOG00000002024	protein_coding	8028	19.4
ENSRNOG00000002026	protein_coding	1411	50.1
ENSRNOG00000002028	protein_coding	2264	98.7
ENSRNOG00000002031	protein_coding	3229	8.3
ENSRNOG00000002032	protein_coding	2610	36
ENSRNOG00000002035	protein_coding	1857	98.2
ENSRNOG00000002036	protein_coding	2757	71
ENSRNOG00000002039	protein_coding	5821	26.8
ENSRNOG00000002040	protein_coding	3189	22.5
ENSRNOG00000002041	protein_coding	4148	34
ENSRNOG00000002042	protein_coding	2408	72.8
ENSRNOG00000002044	protein_coding	1199	49.3
ENSRNOG00000002045	protein_coding	3385	66.9
ENSRNOG00000002046	protein_coding	810	80.1
ENSRNOG00000002050	protein_coding	1102	73.6
ENSRNOG00000002051	protein_coding	6901	69.4
ENSRNOG00000002052	protein_coding	4977	26
ENSRNOG00000002053	protein_coding	11571	13.3
ENSRNOG00000002054	protein_coding	2200	18.6
ENSRNOG00000002055	protein_coding	2466	62.1
ENSRNOG00000002057	protein_coding	1113	30
ENSRNOG00000002061	protein_coding	8258	76.5
ENSRNOG00000002069	protein_coding	2880	92.2
ENSRNOG00000002070	protein_coding	1110	28
ENSRNOG00000002072	protein_coding	1956	86.7
ENSRNOG00000002073	protein_coding	3216	86.5
ENSRNOG00000002074	protein_coding	4240	48.9
ENSRNOG00000002075	protein_coding	4468	52.5
ENSRNOG00000002079	protein_coding	2742	65.5
ENSRNOG00000002080	protein_coding	7362	25.3
ENSRNOG00000002085	protein_coding	2660	56.9
ENSRNOG00000002089	protein_coding	2471	11
ENSRNOG00000002091	protein_coding	5357	8.3
ENSRNOG00000002092	protein_coding	2145	76.6
ENSRNOG00000002093	protein_coding	6045	5
ENSRNOG00000002094	protein_coding	1412	47.6
ENSRNOG00000002097	protein_coding	1835	28.3
ENSRNOG00000002100	protein_coding	3586	63.7
ENSRNOG00000002101	protein_coding	1964	19.2
ENSRNOG00000002104	protein_coding	4304	54.9
ENSRNOG00000002105	protein_coding	2917	21.3
ENSRNOG00000002106	protein_coding	4594	41.4
ENSRNOG00000002110	protein_coding	1766	91.2
ENSRNOG00000002112	protein_coding	6048	73.8
ENSRNOG00000002115	protein_coding	656	32.2
ENSRNOG00000002116	protein_coding	348	95.9
ENSRNOG00000002117	protein_coding	1565	3.9
ENSRNOG00000002120	protein_coding	2105	79.8
ENSRNOG00000002121	protein_coding	3148	30.3
ENSRNOG00000002122	protein_coding	6827	22.4
ENSRNOG00000002125	protein_coding	2671	57.2
ENSRNOG00000002126	protein_coding	3970	96.9
ENSRNOG00000002127	pseudogene	432	65.4
ENSRNOG00000002128	protein_coding	4036	91.7
ENSRNOG00000002129	protein_coding	2731	88.7
ENSRNOG00000002130	protein_coding	315	91.1
ENSRNOG00000002134	protein_coding	1698	81.3
ENSRNOG00000002135	protein_coding	3768	55
ENSRNOG00000002137	protein_coding	3300	97.8
ENSRNOG00000002139	protein_coding	6775	73.6
ENSRNOG00000002141	protein_coding	2237	77.1
ENSRNOG00000002142	protein_coding	1972	94.6
ENSRNOG00000002144	protein_coding	2916	59.9
ENSRNOG00000002145	protein_coding	2556	9
ENSRNOG00000002146	protein_coding	4851	83.2
ENSRNOG00000002149	protein_coding	3213	74
ENSRNOG00000002151	protein_coding	1406	19.4
ENSRNOG00000002152	protein_coding	4146	4
ENSRNOG00000002153	protein_coding	5873	84.9
ENSRNOG00000002154	protein_coding	1655	44.7
ENSRNOG00000002158	protein_coding	1930	81.2
ENSRNOG00000002159	protein_coding	3048	38.7
ENSRNOG00000002161	protein_coding	7118	85.3
ENSRNOG00000002163	protein_coding	4987	15
ENSRNOG00000002164	protein_coding	708	4.3
ENSRNOG00000002165	protein_coding	1445	63.3
ENSRNOG00000002167	protein_coding	2724	48.3
ENSRNOG00000002168	protein_coding	2859	89.5
ENSRNOG00000002169	protein_coding	720	67.8
ENSRNOG00000002171	protein_coding	3915	47.7
ENSRNOG00000002174	protein_coding	2605	11.2
ENSRNOG00000002175	protein_coding	9294	29.2
ENSRNOG00000002176	protein_coding	1630	11.4
ENSRNOG00000002177	protein_coding	1816	41.5
ENSRNOG00000002178	protein_coding	809	35.1
ENSRNOG00000002180	protein_coding	5822	11.4
ENSRNOG00000002181	protein_coding	3864	6
ENSRNOG00000002182	protein_coding	3569	23.9
ENSRNOG00000002185	protein_coding	2103	15.1
ENSRNOG00000002186	protein_coding	1393	86.6
ENSRNOG00000002187	protein_coding	1063	95.2
ENSRNOG00000002188	protein_coding	1608	21.9
ENSRNOG00000002191	protein_coding	2577	88.7
ENSRNOG00000002192	protein_coding	2851	44.3
ENSRNOG00000002194	protein_coding	1776	25.7
ENSRNOG00000002196	protein_coding	396	22
ENSRNOG00000002199	protein_coding	1871	3.9
ENSRNOG00000002200	pseudogene	864	74.9
ENSRNOG00000002202	protein_coding	2304	54.5
ENSRNOG00000002203	protein_coding	4311	35.6
ENSRNOG00000002204	protein_coding	3613	19.2
ENSRNOG00000002205	protein_coding	1347	25.5
ENSRNOG00000002207	protein_coding	6196	16.6
ENSRNOG00000002208	protein_coding	7766	45.4
ENSRNOG00000002210	protein_coding	1594	31.3
ENSRNOG00000002212	protein_coding	1297	33.4
ENSRNOG00000002214	protein_coding	3149	2.3
ENSRNOG00000002215	protein_coding	7952	10.2
ENSRNOG00000002216	protein_coding	993	57.2
ENSRNOG00000002217	protein_coding	733	70
ENSRNOG00000002218	protein_coding	1933	75.4
ENSRNOG00000002223	pseudogene	249	96.1
ENSRNOG00000002224	protein_coding	1303	53.6
ENSRNOG00000002225	protein_coding	2146	20.5
ENSRNOG00000002227	protein_coding	5252	59.3
ENSRNOG00000002229	protein_coding	4850	42.1
ENSRNOG00000002232	protein_coding	4660	73.6
ENSRNOG00000002238	protein_coding	3276	80
ENSRNOG00000002240	protein_coding	2665	98
ENSRNOG00000002241	protein_coding	2958	25.3
ENSRNOG00000002244	protein_coding	6514	2.6
ENSRNOG00000002246	protein_coding	2318	78
ENSRNOG00000002247	protein_coding	2363	25
ENSRNOG00000002248	protein_coding	10144	99.5
ENSRNOG00000002251	protein_coding	4423	62.3
ENSRNOG00000002253	protein_coding	1854	35.8
ENSRNOG00000002254	protein_coding	4872	72.4
ENSRNOG00000002255	protein_coding	1255	83.2
ENSRNOG00000002256	protein_coding	1970	57.2
ENSRNOG00000002258	protein_coding	2981	85.9
ENSRNOG00000002262	protein_coding	1687	66.3
ENSRNOG00000002265	protein_coding	4325	75.8
ENSRNOG00000002266	protein_coding	1049	94.6
ENSRNOG00000002267	protein_coding	1093	75
ENSRNOG00000002270	protein_coding	1699	87.6
ENSRNOG00000002271	protein_coding	4791	79.5
ENSRNOG00000002272	protein_coding	2790	60.1
ENSRNOG00000002273	protein_coding	1953	3.5
ENSRNOG00000002275	protein_coding	2162	92.9
ENSRNOG00000002276	protein_coding	4372	36.7
ENSRNOG00000002278	protein_coding	3118	13.9
ENSRNOG00000002280	protein_coding	342	36
ENSRNOG00000002285	protein_coding	2599	90.1
ENSRNOG00000002289	protein_coding	2476	45.5
ENSRNOG00000002291	protein_coding	5403	30.4
ENSRNOG00000002292	protein_coding	1700	39.8
ENSRNOG00000002294	protein_coding	3290	70.1
ENSRNOG00000002301	protein_coding	3845	60.8
ENSRNOG00000002302	protein_coding	3708	34.2
ENSRNOG00000002303	protein_coding	2258	55.8
ENSRNOG00000002304	protein_coding	750	37.1
ENSRNOG00000002305	protein_coding	3998	22.5
ENSRNOG00000002309	protein_coding	2161	95.7
ENSRNOG00000002312	protein_coding	4407	22.9
ENSRNOG00000002314	protein_coding	7626	8.8
ENSRNOG00000002318	protein_coding	3918	52.9
ENSRNOG00000002319	protein_coding	3053	78.1
ENSRNOG00000002320	protein_coding	1384	50.9
ENSRNOG00000002321	pseudogene	468	37.4
ENSRNOG00000002322	protein_coding	2726	53.8
ENSRNOG00000002323	protein_coding	1227	4
ENSRNOG00000002327	protein_coding	1926	23.4
ENSRNOG00000002331	protein_coding	1751	59.3
ENSRNOG00000002332	protein_coding	642	98.2
ENSRNOG00000002333	protein_coding	936	63.8
ENSRNOG00000002336	protein_coding	4419	77.3
ENSRNOG00000002338	protein_coding	3048	10.3
ENSRNOG00000002339	protein_coding	4129	98.8
ENSRNOG00000002340	protein_coding	303	50.1
ENSRNOG00000002341	protein_coding	2433	90.7
ENSRNOG00000002342	protein_coding	2977	33.3
ENSRNOG00000002343	protein_coding	1064	95.2
ENSRNOG00000002345	protein_coding	1866	97.8
ENSRNOG00000002346	protein_coding	4875	17.4
ENSRNOG00000002347	protein_coding	4778	8.3
ENSRNOG00000002349	protein_coding	2067	77.4
ENSRNOG00000002350	protein_coding	1107	92.8
ENSRNOG00000002352	protein_coding	1070	15.9
ENSRNOG00000002353	protein_coding	4415	66.3
ENSRNOG00000002358	protein_coding	2016	30.5
ENSRNOG00000002360	protein_coding	1737	40.3
ENSRNOG00000002361	protein_coding	4557	78.6
ENSRNOG00000002364	protein_coding	3346	51.3
ENSRNOG00000002365	protein_coding	1613	65.9
ENSRNOG00000002368	protein_coding	3033	79.8
ENSRNOG00000002369	protein_coding	4839	81.3
ENSRNOG00000002372	protein_coding	1627	86.8
ENSRNOG00000002373	protein_coding	3513	10.5
ENSRNOG00000002376	protein_coding	4895	97.3
ENSRNOG00000002378	protein_coding	2010	60
ENSRNOG00000002379	protein_coding	1060	92.9
ENSRNOG00000002381	protein_coding	5237	92.4
ENSRNOG00000002382	protein_coding	1469	18.5
ENSRNOG00000002385	protein_coding	3183	12.7
ENSRNOG00000002387	protein_coding	1173	29
ENSRNOG00000002388	protein_coding	3535	72.7
ENSRNOG00000002389	protein_coding	1809	74
ENSRNOG00000002391	protein_coding	1405	50.1
ENSRNOG00000002393	protein_coding	4801	5.4
ENSRNOG00000002394	protein_coding	7527	7.8
ENSRNOG00000002396	protein_coding	3005	99.1
ENSRNOG00000002397	protein_coding	5828	8.6
ENSRNOG00000002403	protein_coding	3622	96.7
ENSRNOG00000002407	protein_coding	4328	4.7
ENSRNOG00000002408	protein_coding	2344	46.7
ENSRNOG00000002412	protein_coding	5359	60
ENSRNOG00000002413	protein_coding	2831	14.3
ENSRNOG00000002414	protein_coding	7376	18.6
ENSRNOG00000002417	protein_coding	1526	89.4
ENSRNOG00000002418	protein_coding	4317	55.5
ENSRNOG00000002419	protein_coding	3043	20.3
ENSRNOG00000002420	protein_coding	3841	93.6
ENSRNOG00000002423	protein_coding	1500	21.6
ENSRNOG00000002425	protein_coding	1918	88.7
ENSRNOG00000002428	protein_coding	4171	73.8
ENSRNOG00000002429	protein_coding	1671	98
ENSRNOG00000002433	protein_coding	1868	62.5
ENSRNOG00000002434	protein_coding	1396	92.3
ENSRNOG00000002436	protein_coding	2664	35.7
ENSRNOG00000002440	protein_coding	2059	3.3
ENSRNOG00000002443	protein_coding	1903	77.6
ENSRNOG00000002449	protein_coding	2206	55.5
ENSRNOG00000002450	protein_coding	1735	52.3
ENSRNOG00000002451	protein_coding	3987	88.4
ENSRNOG00000002452	protein_coding	3073	62.2
ENSRNOG00000002454	protein_coding	2378	66.8
ENSRNOG00000002456	protein_coding	888	83.9
ENSRNOG00000002459	protein_coding	2844	88.5
ENSRNOG00000002460	protein_coding	1964	37.2
ENSRNOG00000002461	protein_coding	5699	66.6
ENSRNOG00000002462	protein_coding	891	13.4
ENSRNOG00000002468	protein_coding	6508	88.2
ENSRNOG00000002469	protein_coding	1533	40.5
ENSRNOG00000002470	protein_coding	1874	49.7
ENSRNOG00000002471	protein_coding	8527	69.3
ENSRNOG00000002473	protein_coding	1344	27.3
ENSRNOG00000002474	protein_coding	2281	69.1
ENSRNOG00000002475	pseudogene	519	31.1
ENSRNOG00000002478	protein_coding	991	9
ENSRNOG00000002480	protein_coding	2341	78.9
ENSRNOG00000002484	protein_coding	1925	92.2
ENSRNOG00000002486	pseudogene	933	2.4
ENSRNOG00000002487	protein_coding	2014	60.1
ENSRNOG00000002488	protein_coding	3264	28.2
ENSRNOG00000002495	pseudogene	774	68.6
ENSRNOG00000002496	protein_coding	3273	80.7
ENSRNOG00000002497	protein_coding	231	86.3
ENSRNOG00000002501	protein_coding	3170	79.6
ENSRNOG00000002504	protein_coding	1713	12.3
ENSRNOG00000002506	protein_coding	3682	45.7
ENSRNOG00000002509	protein_coding	4559	90.4
ENSRNOG00000002511	protein_coding	5717	6.4
ENSRNOG00000002512	protein_coding	1706	17.8
ENSRNOG00000002514	protein_coding	2376	93.8
ENSRNOG00000002516	protein_coding	2455	83.7
ENSRNOG00000002517	protein_coding	1272	11.6
ENSRNOG00000002520	protein_coding	2238	64.4
ENSRNOG00000002524	protein_coding	3192	52
ENSRNOG00000002525	protein_coding	4373	81.1
ENSRNOG00000002529	protein_coding	3167	92.8
ENSRNOG00000002532	protein_coding	396	26.1
ENSRNOG00000002535	protein_coding	2215	70.1
ENSRNOG00000002536	protein_coding	1313	53.3
ENSRNOG00000002537	protein_coding	5541	71.4
ENSRNOG00000002538	protein_coding	2196	10
ENSRNOG00000002539	protein_coding	315	16
ENSRNOG00000002540	protein_coding	1492	87.3
ENSRNOG00000002541	protein_coding	4239	31.4
ENSRNOG00000002542	protein_coding	4066	83.9
ENSRNOG00000002544	protein_coding	3881	32
ENSRNOG00000002545	protein_coding	3841	30.1
ENSRNOG00000002546	protein_coding	1672	28.4
ENSRNOG00000002548	protein_coding	5746	45.9
ENSRNOG00000002549	protein_coding	2218	85.6
ENSRNOG00000002553	protein_coding	1047	60.6
ENSRNOG00000002555	protein_coding	1143	36.7
ENSRNOG00000002556	protein_coding	1397	42.7
ENSRNOG00000002563	protein_coding	1215	98.9
ENSRNOG00000002564	protein_coding	515	32
ENSRNOG00000002565	long_noncoding_RNA	5716	76.8
ENSRNOG00000002566	protein_coding	553	78.6
ENSRNOG00000002568	protein_coding	1136	57.5
ENSRNOG00000002569	protein_coding	1258	81
ENSRNOG00000002571	protein_coding	1804	98.6
ENSRNOG00000002572	protein_coding	1526	28.2
ENSRNOG00000002574	protein_coding	1394	41
ENSRNOG00000002575	protein_coding	549	79.6
ENSRNOG00000002578	protein_coding	1164	65.7
ENSRNOG00000002579	protein_coding	4895	79.8
ENSRNOG00000002580	protein_coding	2758	90.3
ENSRNOG00000002582	protein_coding	1057	61.8
ENSRNOG00000002583	protein_coding	1909	4.4
ENSRNOG00000002585	protein_coding	3821	90.2
ENSRNOG00000002592	protein_coding	3909	10.5
ENSRNOG00000002593	protein_coding	5330	18.8
ENSRNOG00000002595	protein_coding	2007	35.5
ENSRNOG00000002597	protein_coding	2130	33.7
ENSRNOG00000002598	protein_coding	2323	38.9
ENSRNOG00000002599	protein_coding	1535	98.4
ENSRNOG00000002602	protein_coding	2132	90
ENSRNOG00000002607	protein_coding	3420	23.1
ENSRNOG00000002609	protein_coding	3165	74.1
ENSRNOG00000002610	protein_coding	3027	45.2
ENSRNOG00000002612	protein_coding	3108	87.4
ENSRNOG00000002615	protein_coding	1841	31.8
ENSRNOG00000002616	protein_coding	2207	55.2
ENSRNOG00000002618	protein_coding	3022	97
ENSRNOG00000002624	protein_coding	2163	28.9
ENSRNOG00000002625	protein_coding	10570	68.8
ENSRNOG00000002626	protein_coding	984	86.3
ENSRNOG00000002627	protein_coding	3687	73
ENSRNOG00000002628	protein_coding	3566	43.9
ENSRNOG00000002630	protein_coding	2010	35.9
ENSRNOG00000002632	protein_coding	6627	21.3
ENSRNOG00000002635	protein_coding	1396	74.4
ENSRNOG00000002636	protein_coding	2638	92.4
ENSRNOG00000002640	protein_coding	2577	85
ENSRNOG00000002641	protein_coding	2553	39.3
ENSRNOG00000002642	protein_coding	1659	44.1
ENSRNOG00000002643	protein_coding	2319	27.7
ENSRNOG00000002644	protein_coding	1641	65.7
ENSRNOG00000002645	protein_coding	5005	21.5
ENSRNOG00000002652	protein_coding	3803	90.1
ENSRNOG00000002653	protein_coding	3536	73.1
ENSRNOG00000002657	protein_coding	2838	61.8
ENSRNOG00000002659	protein_coding	5295	2.5
ENSRNOG00000002660	protein_coding	3569	47.1
ENSRNOG00000002662	protein_coding	1629	85.5
ENSRNOG00000002664	protein_coding	3129	19.5
ENSRNOG00000002667	protein_coding	5157	98.4
ENSRNOG00000002669	protein_coding	5360	45.6
ENSRNOG00000002671	protein_coding	746	23.9
ENSRNOG00000002680	protein_coding	5656	26
ENSRNOG00000002682	protein_coding	2089	98.2
ENSRNOG00000002691	protein_coding	2070	72.1
ENSRNOG00000002693	protein_coding	736	87.1
ENSRNOG00000002695	protein_coding	2067	10.8
ENSRNOG00000002697	protein_coding	3511	17.1
ENSRNOG00000002701	protein_coding	1690	38.9
ENSRNOG00000002705	protein_coding	2822	17.7
ENSRNOG00000002708	protein_coding	5724	71.8
ENSRNOG00000002710	protein_coding	2625	88.2
ENSRNOG00000002711	protein_coding	1890	87.4
ENSRNOG00000002713	protein_coding	2921	91.1
ENSRNOG00000002714	protein_coding	1366	86.5
ENSRNOG00000002718	protein_coding	1238	87.7
ENSRNOG00000002721	protein_coding	454	7.2
ENSRNOG00000002722	protein_coding	2946	17.3
ENSRNOG00000002723	protein_coding	3514	6.8
ENSRNOG00000002724	protein_coding	1579	59.8
ENSRNOG00000002728	protein_coding	2468	93.8
ENSRNOG00000002730	protein_coding	809	64.2
ENSRNOG00000002734	pseudogene	2508	14.5
ENSRNOG00000002735	protein_coding	4205	57.8
ENSRNOG00000002736	protein_coding	2823	35.1
ENSRNOG00000002746	protein_coding	2302	70.8
ENSRNOG00000002748	protein_coding	2281	47.8
ENSRNOG00000002749	protein_coding	7313	47
ENSRNOG00000002750	long_noncoding_RNA	5646	7.6
ENSRNOG00000002751	protein_coding	2883	4.7
ENSRNOG00000002753	protein_coding	5055	70.2
ENSRNOG00000002754	protein_coding	1140	98.7
ENSRNOG00000002755	protein_coding	5780	54.6
ENSRNOG00000002757	protein_coding	2101	75.4
ENSRNOG00000002759	protein_coding	1586	61.8
ENSRNOG00000002763	protein_coding	5638	7.5
ENSRNOG00000002764	protein_coding	2163	58.7
ENSRNOG00000002767	protein_coding	5013	39.7
ENSRNOG00000002768	protein_coding	1449	42.4
ENSRNOG00000002771	protein_coding	2098	67.5
ENSRNOG00000002773	protein_coding	2917	57.3
ENSRNOG00000002775	protein_coding	2526	88.4
ENSRNOG00000002776	protein_coding	1762	58.9
ENSRNOG00000002778	protein_coding	1789	48
ENSRNOG00000002781	protein_coding	1795	55.4
ENSRNOG00000002782	protein_coding	2028	41.3
ENSRNOG00000002783	protein_coding	2293	77.5
ENSRNOG00000002784	protein_coding	1278	1
ENSRNOG00000002789	protein_coding	450	79.9
ENSRNOG00000002790	protein_coding	2256	98
ENSRNOG00000002791	protein_coding	1179	16.5
ENSRNOG00000002792	protein_coding	1072	46.1
ENSRNOG00000002793	protein_coding	2088	34.6
ENSRNOG00000002794	protein_coding	3179	94
ENSRNOG00000002795	protein_coding	2994	33.7
ENSRNOG00000002797	protein_coding	2379	13.9
ENSRNOG00000002800	protein_coding	2439	56.3
ENSRNOG00000002802	protein_coding	926	10.6
ENSRNOG00000002807	protein_coding	1701	77
ENSRNOG00000002810	protein_coding	2995	78.5
ENSRNOG00000002811	protein_coding	3039	63.6
ENSRNOG00000002812	protein_coding	1904	47.8
ENSRNOG00000002813	protein_coding	2283	60.9
ENSRNOG00000002814	protein_coding	597	2.2
ENSRNOG00000002818	protein_coding	3267	43.2
ENSRNOG00000002820	protein_coding	1877	86.4
ENSRNOG00000002821	protein_coding	6091	71.2
ENSRNOG00000002823	protein_coding	3689	82.2
ENSRNOG00000002824	protein_coding	2208	70.4
ENSRNOG00000002826	protein_coding	3940	59.1
ENSRNOG00000002827	protein_coding	4153	29.5
ENSRNOG00000002828	protein_coding	2028	80
ENSRNOG00000002829	protein_coding	909	3.2
ENSRNOG00000002831	protein_coding	3274	45.3
ENSRNOG00000002832	protein_coding	3251	41.8
ENSRNOG00000002833	protein_coding	1884	27.6
ENSRNOG00000002834	protein_coding	1083	93.1
ENSRNOG00000002835	protein_coding	3331	28.5
ENSRNOG00000002838	protein_coding	1138	38.6
ENSRNOG00000002839	protein_coding	3419	61.1
ENSRNOG00000002840	protein_coding	1773	6.8
ENSRNOG00000002841	protein_coding	6310	82.9
ENSRNOG00000002843	protein_coding	1624	98.8
ENSRNOG00000002844	protein_coding	1881	23.9
ENSRNOG00000002845	protein_coding	805	67.9
ENSRNOG00000002848	protein_coding	2083	21.4
ENSRNOG00000002851	protein_coding	2552	56.5
ENSRNOG00000002852	protein_coding	4041	76.8
ENSRNOG00000002855	protein_coding	4723	23
ENSRNOG00000002858	protein_coding	972	81.1
ENSRNOG00000002860	protein_coding	1909	98.5
ENSRNOG00000002862	protein_coding	2787	31.4
ENSRNOG00000002863	protein_coding	6891	81.7
ENSRNOG00000002864	protein_coding	4061	99.2
ENSRNOG00000002866	protein_coding	4258	10.1
ENSRNOG00000002871	protein_coding	3437	37
ENSRNOG00000002873	protein_coding	583	60.3
ENSRNOG00000002874	protein_coding	948	98
ENSRNOG00000002875	protein_coding	3902	71.2
ENSRNOG00000002876	protein_coding	1672	81.4
ENSRNOG00000002878	protein_coding	2017	24.9
ENSRNOG00000002879	protein_coding	1962	32.5
ENSRNOG00000002881	protein_coding	3742	75.6
ENSRNOG00000002882	protein_coding	4206	84.5
ENSRNOG00000002883	protein_coding	1816	1.9
ENSRNOG00000002884	protein_coding	2175	94.3
ENSRNOG00000002886	protein_coding	7630	22.2
ENSRNOG00000002889	protein_coding	1990	10.8
ENSRNOG00000002890	protein_coding	611	23.8
ENSRNOG00000002894	protein_coding	4566	4.6
ENSRNOG00000002895	protein_coding	2137	89.7
ENSRNOG00000002896	protein_coding	1404	94.1
ENSRNOG00000002898	protein_coding	1394	8.2
ENSRNOG00000002899	protein_coding	3461	5.7
ENSRNOG00000002903	protein_coding	7062	79.3
ENSRNOG00000002904	protein_coding	1223	20
ENSRNOG00000002905	protein_coding	1012	41.5
ENSRNOG00000002906	protein_coding	2335	41.8
ENSRNOG00000002907	long_noncoding_RNA	5595	24.2
ENSRNOG00000002908	protein_coding	2481	35.1
ENSRNOG00000002911	protein_coding	2069	51
ENSRNOG00000002912	protein_coding	3366	25.4
ENSRNOG00000002914	protein_coding	2080	30.4
ENSRNOG00000002915	protein_coding	2323	26.2
ENSRNOG00000002916	protein_coding	1302	33.6
ENSRNOG00000002917	protein_coding	2233	73
ENSRNOG00000002918	protein_coding	1472	65.5
ENSRNOG00000002919	protein_coding	2759	42.4
ENSRNOG00000002921	protein_coding	2244	38.3
ENSRNOG00000002922	protein_coding	1849	76
ENSRNOG00000002923	protein_coding	513	59.9
ENSRNOG00000002925	protein_coding	795	8.2
ENSRNOG00000002926	protein_coding	2249	12.6
ENSRNOG00000002928	protein_coding	951	94.5
ENSRNOG00000002930	protein_coding	6281	54
ENSRNOG00000002932	protein_coding	4315	58.4
ENSRNOG00000002934	protein_coding	2528	36.1
ENSRNOG00000002935	protein_coding	3382	7.8
ENSRNOG00000002936	protein_coding	803	62.1
ENSRNOG00000002937	protein_coding	1623	38
ENSRNOG00000002940	protein_coding	10086	46.9
ENSRNOG00000002941	protein_coding	3243	87.9
ENSRNOG00000002943	protein_coding	945	43.9
ENSRNOG00000002944	protein_coding	1265	5.4
ENSRNOG00000002946	protein_coding	863	57.3
ENSRNOG00000002947	protein_coding	2104	73.2
ENSRNOG00000002948	protein_coding	5664	92.8
ENSRNOG00000002949	protein_coding	2258	56
ENSRNOG00000002950	protein_coding	1459	62.1
ENSRNOG00000002951	protein_coding	4448	78.8
ENSRNOG00000002953	protein_coding	1177	4.1
ENSRNOG00000002956	protein_coding	3392	70.2
ENSRNOG00000002959	protein_coding	8376	91.8
ENSRNOG00000002960	protein_coding	1925	24.9
ENSRNOG00000002963	protein_coding	1236	97.2
ENSRNOG00000002964	protein_coding	502	92.2
ENSRNOG00000002968	protein_coding	1786	77.9
ENSRNOG00000002969	protein_coding	3934	52.2
ENSRNOG00000002970	protein_coding	700	52.5
ENSRNOG00000002972	protein_coding	791	75.3
ENSRNOG00000002974	protein_coding	1189	84.2
ENSRNOG00000002975	protein_coding	609	80
ENSRNOG00000002976	protein_coding	2313	15.4
ENSRNOG00000002977	protein_coding	2194	31.6
ENSRNOG00000002978	protein_coding	1623	86.8
ENSRNOG00000002979	protein_coding	2542	29.3
ENSRNOG00000002980	protein_coding	3314	5.6
ENSRNOG00000002983	protein_coding	1740	75.1
ENSRNOG00000002984	protein_coding	3018	17.7
ENSRNOG00000002986	protein_coding	2887	1.1
ENSRNOG00000002989	protein_coding	2204	11.1
ENSRNOG00000002991	protein_coding	2027	95.4
ENSRNOG00000002997	protein_coding	2146	54.5
ENSRNOG00000002999	protein_coding	1328	56.4
ENSRNOG00000003003	protein_coding	1908	63
ENSRNOG00000003005	protein_coding	2229	10.8
ENSRNOG00000003008	pseudogene	283	30.6
ENSRNOG00000003009	long_noncoding_RNA	858	22.6
ENSRNOG00000003011	protein_coding	1212	48.5
ENSRNOG00000003013	protein_coding	2669	96.7
ENSRNOG00000003014	protein_coding	3263	16.8
ENSRNOG00000003018	protein_coding	3122	72.4
ENSRNOG00000003019	protein_coding	6379	43.5
ENSRNOG00000003020	protein_coding	2015	93.4
ENSRNOG00000003025	pseudogene	1386	5.3
ENSRNOG00000003026	protein_coding	1417	68.9
ENSRNOG00000003027	pseudogene	664	42.2
ENSRNOG00000003028	protein_coding	13353	54.7
ENSRNOG00000003029	protein_coding	1865	91
ENSRNOG00000003030	protein_coding	1161	84.8
ENSRNOG00000003031	protein_coding	8531	76.9
ENSRNOG00000003033	protein_coding	2933	62.6
ENSRNOG00000003035	pseudogene	469	45.3
ENSRNOG00000003038	protein_coding	5161	4
ENSRNOG00000003039	protein_coding	2631	34
ENSRNOG00000003041	protein_coding	5805	93.7
ENSRNOG00000003042	long_noncoding_RNA	3418	14.8
ENSRNOG00000003048	protein_coding	1738	77.7
ENSRNOG00000003049	protein_coding	931	82.6
ENSRNOG00000003050	protein_coding	5645	34
ENSRNOG00000003052	protein_coding	1338	10.4
ENSRNOG00000003054	protein_coding	1071	29.6
ENSRNOG00000003059	protein_coding	1412	50.9
ENSRNOG00000003062	pseudogene	1587	92.5
ENSRNOG00000003063	protein_coding	5772	47.8
ENSRNOG00000003064	protein_coding	957	46.8
ENSRNOG00000003065	protein_coding	3478	69.4
ENSRNOG00000003066	protein_coding	609	65
ENSRNOG00000003067	protein_coding	1371	81.1
ENSRNOG00000003068	protein_coding	1266	61.6
ENSRNOG00000003069	protein_coding	2247	75.7
ENSRNOG00000003070	protein_coding	1585	65
ENSRNOG00000003071	protein_coding	2771	60.5
ENSRNOG00000003073	protein_coding	2128	39.6
ENSRNOG00000003075	protein_coding	2075	46.4
ENSRNOG00000003076	protein_coding	1518	34.4
ENSRNOG00000003078	protein_coding	3019	62.7
ENSRNOG00000003080	protein_coding	576	7.9
ENSRNOG00000003081	protein_coding	2759	21.1
ENSRNOG00000003084	protein_coding	3886	57.7
ENSRNOG00000003085	protein_coding	1293	46.8
ENSRNOG00000003086	protein_coding	753	34.7
ENSRNOG00000003088	protein_coding	4643	99.1
ENSRNOG00000003094	protein_coding	2178	49.1
ENSRNOG00000003095	protein_coding	1081	33.3
ENSRNOG00000003098	protein_coding	3696	88.6
ENSRNOG00000003099	protein_coding	3392	34.4
ENSRNOG00000003100	protein_coding	1280	95.3
ENSRNOG00000003104	protein_coding	2798	55.3
ENSRNOG00000003105	protein_coding	3472	92.5
ENSRNOG00000003108	protein_coding	1786	51.8
ENSRNOG00000003109	protein_coding	2749	12.8
ENSRNOG00000003110	protein_coding	1344	69.4
ENSRNOG00000003114	protein_coding	2139	47.9
ENSRNOG00000003115	pseudogene	1015	47.1
ENSRNOG00000003116	protein_coding	4121	93.4
ENSRNOG00000003117	protein_coding	1968	43.4
ENSRNOG00000003119	protein_coding	1795	4.9
ENSRNOG00000003120	protein_coding	3545	60.9
ENSRNOG00000003121	protein_coding	3290	36.3
ENSRNOG00000003122	protein_coding	1965	24.7
ENSRNOG00000003123	protein_coding	5594	3.8
ENSRNOG00000003125	protein_coding	1529	64
ENSRNOG00000003127	protein_coding	1478	12.7
ENSRNOG00000003129	protein_coding	3666	73
ENSRNOG00000003131	protein_coding	2615	71
ENSRNOG00000003132	protein_coding	2295	72.7
ENSRNOG00000003134	protein_coding	4471	37.5
ENSRNOG00000003135	protein_coding	1281	57.8
ENSRNOG00000003136	protein_coding	1565	11.6
ENSRNOG00000003137	protein_coding	1360	20.3
ENSRNOG00000003139	protein_coding	3696	80.2
ENSRNOG00000003143	protein_coding	955	82.5
ENSRNOG00000003144	protein_coding	4019	5.9
ENSRNOG00000003147	protein_coding	1989	33.3
ENSRNOG00000003148	protein_coding	1661	88.7
ENSRNOG00000003149	protein_coding	1793	14.2
ENSRNOG00000003150	protein_coding	384	77
ENSRNOG00000003151	protein_coding	2763	88.6
ENSRNOG00000003158	protein_coding	354	58.9
ENSRNOG00000003160	protein_coding	3920	21.8
ENSRNOG00000003163	protein_coding	1148	51.7
ENSRNOG00000003164	protein_coding	887	47
ENSRNOG00000003170	protein_coding	3857	87.1
ENSRNOG00000003171	protein_coding	1864	49.1
ENSRNOG00000003172	protein_coding	1548	39.3
ENSRNOG00000003174	protein_coding	3749	7.6
ENSRNOG00000003176	protein_coding	2342	47.3
ENSRNOG00000003177	protein_coding	1885	26
ENSRNOG00000003178	protein_coding	1249	5
ENSRNOG00000003183	protein_coding	3547	65.1
ENSRNOG00000003185	protein_coding	3458	44.3
ENSRNOG00000003186	protein_coding	4391	71.1
ENSRNOG00000003187	protein_coding	1704	65.5
ENSRNOG00000003189	protein_coding	1571	45.6
ENSRNOG00000003191	protein_coding	2701	86.4
ENSRNOG00000003194	pseudogene	882	18.2
ENSRNOG00000003195	protein_coding	5910	28.4
ENSRNOG00000003198	protein_coding	1879	13.4
ENSRNOG00000003201	protein_coding	949	32.4
ENSRNOG00000003203	protein_coding	2111	11.1
ENSRNOG00000003205	protein_coding	3031	52.7
ENSRNOG00000003206	protein_coding	2466	2.2
ENSRNOG00000003207	protein_coding	3775	18.8
ENSRNOG00000003208	protein_coding	3959	17.7
ENSRNOG00000003209	protein_coding	1527	76.7
ENSRNOG00000003210	protein_coding	960	97
ENSRNOG00000003211	protein_coding	1328	96.1
ENSRNOG00000003213	protein_coding	6193	20.5
ENSRNOG00000003214	pseudogene	1773	13.9
ENSRNOG00000003215	protein_coding	2289	71.9
ENSRNOG00000003217	protein_coding	2198	96.1
ENSRNOG00000003218	protein_coding	2943	77.7
ENSRNOG00000003219	protein_coding	4014	97.6
ENSRNOG00000003220	protein_coding	411	88.3
ENSRNOG00000003221	protein_coding	2047	54.3
ENSRNOG00000003223	protein_coding	1437	4.2
ENSRNOG00000003224	protein_coding	1263	35.8
ENSRNOG00000003226	protein_coding	6468	40.1
ENSRNOG00000003227	protein_coding	327	96.5
ENSRNOG00000003228	protein_coding	1895	53.3
ENSRNOG00000003229	protein_coding	1703	48.7
ENSRNOG00000003232	protein_coding	1492	58.1
ENSRNOG00000003233	protein_coding	2414	19.2
ENSRNOG00000003234	protein_coding	2261	97.4
ENSRNOG00000003235	protein_coding	2395	26.1
ENSRNOG00000003237	protein_coding	4241	1.2
ENSRNOG00000003239	protein_coding	2670	49.9
ENSRNOG00000003241	protein_coding	2269	91.2
ENSRNOG00000003242	protein_coding	2866	47.8
ENSRNOG00000003243	protein_coding	6895	30.2
ENSRNOG00000003244	protein_coding	506	80.5
ENSRNOG00000003245	protein_coding	1302	93.7
ENSRNOG00000003247	protein_coding	3140	25.1
ENSRNOG00000003248	protein_coding	2301	72.1
ENSRNOG00000003251	protein_coding	4463	46
ENSRNOG00000003253	protein_coding	1330	23.9
ENSRNOG00000003254	protein_coding	1541	55.1
ENSRNOG00000003256	protein_coding	3198	48.3
ENSRNOG00000003258	protein_coding	2069	23.1
ENSRNOG00000003259	protein_coding	3443	92.8
ENSRNOG00000003260	protein_coding	1653	35.4
ENSRNOG00000003261	protein_coding	12132	77.2
ENSRNOG00000003262	protein_coding	3925	84.4
ENSRNOG00000003263	protein_coding	1572	28.2
ENSRNOG00000003264	protein_coding	1316	69.1
ENSRNOG00000003266	protein_coding	1556	77.5
ENSRNOG00000003267	protein_coding	1613	59.1
ENSRNOG00000003268	protein_coding	5475	30.7
ENSRNOG00000003269	protein_coding	1949	24.4
ENSRNOG00000003273	protein_coding	2594	20.5
ENSRNOG00000003275	protein_coding	1148	32.1
ENSRNOG00000003276	protein_coding	5277	91.7
ENSRNOG00000003278	protein_coding	4206	58.3
ENSRNOG00000003279	protein_coding	753	82.7
ENSRNOG00000003280	protein_coding	4669	2.2
ENSRNOG00000003281	protein_coding	6104	32.7
ENSRNOG00000003283	protein_coding	2598	42.9
ENSRNOG00000003284	protein_coding	3495	6.1
ENSRNOG00000003285	protein_coding	795	35.7
ENSRNOG00000003287	protein_coding	3066	95
ENSRNOG00000003288	protein_coding	2505	45.5
ENSRNOG00000003289	protein_coding	2186	98
ENSRNOG00000003291	protein_coding	2105	85.5
ENSRNOG00000003294	protein_coding	492	64.8
ENSRNOG00000003296	protein_coding	1169	98.3
ENSRNOG00000003298	protein_coding	1707	88.3
ENSRNOG00000003300	protein_coding	2562	12.8
ENSRNOG00000003302	protein_coding	2963	51.7
ENSRNOG00000003304	protein_coding	2435	62.4
ENSRNOG00000003305	protein_coding	1663	44.3
ENSRNOG00000003307	protein_coding	1875	80.1
ENSRNOG00000003310	protein_coding	3588	93.3
ENSRNOG00000003313	protein_coding	3164	13.8
ENSRNOG00000003326	protein_coding	3430	95.2
ENSRNOG00000003328	protein_coding	2579	30.5
ENSRNOG00000003329	protein_coding	2909	87.7
ENSRNOG00000003330	protein_coding	3083	43.4
ENSRNOG00000003332	protein_coding	1315	22.3
ENSRNOG00000003334	protein_coding	3830	89
ENSRNOG00000003336	protein_coding	1846	41.8
ENSRNOG00000003338	protein_coding	1817	39.6
ENSRNOG00000003342	protein_coding	507	5.4
ENSRNOG00000003343	protein_coding	4986	64.8
ENSRNOG00000003345	pseudogene	1471	32.6
ENSRNOG00000003346	protein_coding	3113	80.3
ENSRNOG00000003347	protein_coding	924	11.8
ENSRNOG00000003348	protein_coding	1668	87.9
ENSRNOG00000003349	protein_coding	2733	6.3
ENSRNOG00000003350	protein_coding	2646	60.8
ENSRNOG00000003354	protein_coding	1149	47.3
ENSRNOG00000003357	protein_coding	4765	19.7
ENSRNOG00000003359	protein_coding	5317	84.1
ENSRNOG00000003365	protein_coding	2222	79.5
ENSRNOG00000003367	protein_coding	576	39.5
ENSRNOG00000003370	protein_coding	1712	94.6
ENSRNOG00000003374	protein_coding	2159	73.3
ENSRNOG00000003377	protein_coding	1950	14.8
ENSRNOG00000003384	protein_coding	3789	78.1
ENSRNOG00000003385	protein_coding	474	62.8
ENSRNOG00000003386	protein_coding	1442	24.1
ENSRNOG00000003388	protein_coding	10069	38.1
ENSRNOG00000003392	protein_coding	2694	44.3
ENSRNOG00000003395	protein_coding	2096	32.5
ENSRNOG00000003397	protein_coding	1333	80.6
ENSRNOG00000003398	protein_coding	1258	40.9
ENSRNOG00000003399	protein_coding	2056	35.9
ENSRNOG00000003400	protein_coding	2378	95.3
ENSRNOG00000003401	protein_coding	813	53.6
ENSRNOG00000003402	protein_coding	4678	79.4
ENSRNOG00000003403	protein_coding	2716	75.4
ENSRNOG00000003407	protein_coding	4204	65.3
ENSRNOG00000003409	protein_coding	438	38.4
ENSRNOG00000003424	protein_coding	2919	97
ENSRNOG00000003428	protein_coding	3114	1.6
ENSRNOG00000003430	protein_coding	2784	83.7
ENSRNOG00000003434	protein_coding	3717	50.6
ENSRNOG00000003435	protein_coding	3088	57.9
ENSRNOG00000003439	protein_coding	489	29.5
ENSRNOG00000003442	protein_coding	2682	38.6
ENSRNOG00000003443	protein_coding	1514	33.7
ENSRNOG00000003452	protein_coding	1317	5.4
ENSRNOG00000003453	protein_coding	2011	61.4
ENSRNOG00000003455	protein_coding	2125	31.5
ENSRNOG00000003456	protein_coding	1388	76.2
ENSRNOG00000003457	protein_coding	5635	61.7
ENSRNOG00000003461	protein_coding	1930	39.5
ENSRNOG00000003463	protein_coding	4377	6.2
ENSRNOG00000003464	protein_coding	3469	56.3
ENSRNOG00000003468	protein_coding	2411	84.1
ENSRNOG00000003469	protein_coding	4713	38.5
ENSRNOG00000003470	protein_coding	2013	34.1
ENSRNOG00000003472	protein_coding	3587	3.6
ENSRNOG00000003476	protein_coding	3286	30.2
ENSRNOG00000003479	protein_coding	2836	52.4
ENSRNOG00000003480	protein_coding	1071	47.3
ENSRNOG00000003486	protein_coding	1595	53.7
ENSRNOG00000003491	protein_coding	3702	59.2
ENSRNOG00000003494	protein_coding	6377	83.2
ENSRNOG00000003495	protein_coding	7470	96.9
ENSRNOG00000003496	protein_coding	5729	8.1
ENSRNOG00000003497	protein_coding	1450	17.8
ENSRNOG00000003498	protein_coding	939	79.5
ENSRNOG00000003500	protein_coding	440	59.5
ENSRNOG00000003501	protein_coding	801	97.8
ENSRNOG00000003504	protein_coding	1653	56.5
ENSRNOG00000003506	protein_coding	2074	8.1
ENSRNOG00000003508	protein_coding	2527	7.6
ENSRNOG00000003509	protein_coding	954	83.1
ENSRNOG00000003510	protein_coding	2010	34.9
ENSRNOG00000003512	protein_coding	4574	42.3
ENSRNOG00000003515	protein_coding	1761	54
ENSRNOG00000003517	protein_coding	1095	53.4
ENSRNOG00000003518	protein_coding	924	44.4
ENSRNOG00000003520	protein_coding	876	22.5
ENSRNOG00000003521	protein_coding	948	78.8
ENSRNOG00000003522	protein_coding	1566	33
ENSRNOG00000003524	protein_coding	2802	84.8
ENSRNOG00000003526	protein_coding	2419	93.5
ENSRNOG00000003531	protein_coding	1042	12.3
ENSRNOG00000003532	protein_coding	1664	11.9
ENSRNOG00000003533	protein_coding	4332	4.2
ENSRNOG00000003536	protein_coding	2666	12.6
ENSRNOG00000003537	protein_coding	7939	34.6
ENSRNOG00000003538	protein_coding	5637	57.3
ENSRNOG00000003541	protein_coding	1563	32.1
ENSRNOG00000003542	protein_coding	294	48.3
ENSRNOG00000003543	protein_coding	1612	90.7
ENSRNOG00000003544	protein_coding	3254	95.1
ENSRNOG00000003545	protein_coding	1794	96.2
ENSRNOG00000003546	protein_coding	963	91.5
ENSRNOG00000003548	protein_coding	348	93.2
ENSRNOG00000003549	protein_coding	998	35.2
ENSRNOG00000003550	protein_coding	1476	1.1
ENSRNOG00000003551	protein_coding	2010	58.2
ENSRNOG00000003553	protein_coding	2062	57.4
ENSRNOG00000003554	protein_coding	3112	72.3
ENSRNOG00000003555	protein_coding	942	9.6
ENSRNOG00000003559	protein_coding	2220	95.3
ENSRNOG00000003560	protein_coding	954	44.7
ENSRNOG00000003562	protein_coding	2955	7.7
ENSRNOG00000003563	protein_coding	2179	28.9
ENSRNOG00000003566	protein_coding	1233	36.9
ENSRNOG00000003567	protein_coding	1808	6.5
ENSRNOG00000003569	protein_coding	2543	88.3
ENSRNOG00000003575	protein_coding	818	20.6
ENSRNOG00000003576	protein_coding	4469	84.6
ENSRNOG00000003578	protein_coding	6772	31.6
ENSRNOG00000003580	protein_coding	1198	98.5
ENSRNOG00000003581	protein_coding	2554	33.6
ENSRNOG00000003583	protein_coding	1575	8.9
ENSRNOG00000003585	protein_coding	3075	98.5
ENSRNOG00000003587	protein_coding	2940	89.3
ENSRNOG00000003588	protein_coding	759	8
ENSRNOG00000003590	protein_coding	1953	67.3
ENSRNOG00000003592	protein_coding	2089	98.2
ENSRNOG00000003594	protein_coding	1645	56.8
ENSRNOG00000003595	protein_coding	1167	35.9
ENSRNOG00000003596	protein_coding	1276	29.8
ENSRNOG00000003597	protein_coding	1448	35.6
ENSRNOG00000003599	protein_coding	1653	40
ENSRNOG00000003600	protein_coding	3441	40.2
ENSRNOG00000003601	protein_coding	1727	63.2
ENSRNOG00000003603	protein_coding	2442	37.1
ENSRNOG00000003606	pseudogene	456	67.4
ENSRNOG00000003611	protein_coding	2145	41.7
ENSRNOG00000003613	protein_coding	6007	58.7
ENSRNOG00000003614	protein_coding	2691	67.7
ENSRNOG00000003616	protein_coding	3719	78.2
ENSRNOG00000003620	protein_coding	2526	9.9
ENSRNOG00000003622	protein_coding	4277	64.1
ENSRNOG00000003625	protein_coding	3325	18.4
ENSRNOG00000003626	protein_coding	794	36.5
ENSRNOG00000003629	protein_coding	3422	36.5
ENSRNOG00000003633	protein_coding	862	96.1
ENSRNOG00000003634	protein_coding	2640	25.1
ENSRNOG00000003635	protein_coding	5031	34.8
ENSRNOG00000003643	protein_coding	2145	62.7
ENSRNOG00000003645	protein_coding	1592	6.3
ENSRNOG00000003648	protein_coding	1548	8
ENSRNOG00000003649	protein_coding	2686	18.6
ENSRNOG00000003650	protein_coding	782	95
ENSRNOG00000003653	protein_coding	1587	38.6
ENSRNOG00000003654	protein_coding	1431	24.7
ENSRNOG00000003657	protein_coding	2895	81.9
ENSRNOG00000003661	protein_coding	1384	32.8
ENSRNOG00000003666	protein_coding	480	18.1
ENSRNOG00000003668	protein_coding	948	16.2
ENSRNOG00000003669	protein_coding	4946	63.4
ENSRNOG00000003670	protein_coding	285	12.6
ENSRNOG00000003671	protein_coding	672	13
ENSRNOG00000003672	protein_coding	4143	59.5
ENSRNOG00000003673	protein_coding	2190	81.8
ENSRNOG00000003674	protein_coding	1512	78.5
ENSRNOG00000003675	protein_coding	6469	39.8
ENSRNOG00000003679	protein_coding	7024	26.7
ENSRNOG00000003680	protein_coding	2098	97.5
ENSRNOG00000003681	protein_coding	6117	34.8
ENSRNOG00000003682	protein_coding	2595	77.8
ENSRNOG00000003683	protein_coding	1653	29.4
ENSRNOG00000003686	protein_coding	5195	19.9
ENSRNOG00000003687	protein_coding	868	42.1
ENSRNOG00000003688	protein_coding	864	53.8
ENSRNOG00000003689	protein_coding	2411	85.7
ENSRNOG00000003691	protein_coding	3435	43.2
ENSRNOG00000003694	protein_coding	7235	71.2
ENSRNOG00000003695	protein_coding	1359	47.1
ENSRNOG00000003698	protein_coding	2798	81.1
ENSRNOG00000003699	protein_coding	1354	90.8
ENSRNOG00000003703	protein_coding	2917	2.6
ENSRNOG00000003704	protein_coding	4328	77.1
ENSRNOG00000003705	protein_coding	1965	32.5
ENSRNOG00000003706	protein_coding	1037	16.6
ENSRNOG00000003707	protein_coding	4419	12
ENSRNOG00000003709	protein_coding	2065	7.9
ENSRNOG00000003712	protein_coding	5014	37.9
ENSRNOG00000003713	protein_coding	754	32.9
ENSRNOG00000003714	protein_coding	1389	30.5
ENSRNOG00000003715	protein_coding	2145	39.8
ENSRNOG00000003716	protein_coding	399	100
ENSRNOG00000003717	protein_coding	1665	53
ENSRNOG00000003718	protein_coding	1410	15.1
ENSRNOG00000003719	protein_coding	1462	85.2
ENSRNOG00000003720	protein_coding	858	76.6
ENSRNOG00000003721	protein_coding	4100	88.6
ENSRNOG00000003722	protein_coding	4026	89.3
ENSRNOG00000003723	protein_coding	6088	78.7
ENSRNOG00000003724	protein_coding	694	49.6
ENSRNOG00000003726	protein_coding	4352	21.8
ENSRNOG00000003728	protein_coding	3359	94.6
ENSRNOG00000003732	protein_coding	2900	63.3
ENSRNOG00000003734	protein_coding	909	29.7
ENSRNOG00000003736	protein_coding	4482	51.2
ENSRNOG00000003737	protein_coding	2006	93.9
ENSRNOG00000003738	protein_coding	15650	93.9
ENSRNOG00000003740	protein_coding	1077	86.8
ENSRNOG00000003741	protein_coding	4722	98.3
ENSRNOG00000003742	protein_coding	2914	42.7
ENSRNOG00000003743	protein_coding	2159	75.2
ENSRNOG00000003745	protein_coding	2756	20.1
ENSRNOG00000003746	protein_coding	1542	59.1
ENSRNOG00000003747	protein_coding	1348	56.8
ENSRNOG00000003748	protein_coding	1558	83.3
ENSRNOG00000003749	protein_coding	4847	74.1
ENSRNOG00000003755	protein_coding	2274	5.5
ENSRNOG00000003756	protein_coding	1263	64.7
ENSRNOG00000003759	protein_coding	2451	95.1
ENSRNOG00000003762	protein_coding	3948	20.6
ENSRNOG00000003763	protein_coding	907	91.2
ENSRNOG00000003765	protein_coding	1780	48.6
ENSRNOG00000003767	protein_coding	3953	10.2
ENSRNOG00000003769	protein_coding	1804	75.4
ENSRNOG00000003772	protein_coding	1388	91.9
ENSRNOG00000003773	protein_coding	1839	56.8
ENSRNOG00000003776	protein_coding	1001	90.4
ENSRNOG00000003777	protein_coding	1786	76
ENSRNOG00000003778	protein_coding	1751	5.9
ENSRNOG00000003779	protein_coding	1129	38
ENSRNOG00000003781	protein_coding	7189	9.5
ENSRNOG00000003782	protein_coding	1622	68.5
ENSRNOG00000003783	protein_coding	549	80.5
ENSRNOG00000003784	protein_coding	1101	46.3
ENSRNOG00000003785	protein_coding	3120	97.3
ENSRNOG00000003786	protein_coding	1606	87.9
ENSRNOG00000003787	protein_coding	993	83.1
ENSRNOG00000003789	pseudogene	724	65.4
ENSRNOG00000003790	protein_coding	2000	17
ENSRNOG00000003792	protein_coding	6715	74.5
ENSRNOG00000003794	protein_coding	1199	98.7
ENSRNOG00000003795	protein_coding	3539	85.8
ENSRNOG00000003797	protein_coding	997	11.1
ENSRNOG00000003800	protein_coding	2423	100
ENSRNOG00000003802	protein_coding	1044	21.7
ENSRNOG00000003803	protein_coding	2886	2.1
ENSRNOG00000003805	protein_coding	1194	21.9
ENSRNOG00000003806	protein_coding	1411	34
ENSRNOG00000003807	protein_coding	4662	43.5
ENSRNOG00000003809	protein_coding	1164	4.7
ENSRNOG00000003812	protein_coding	3871	43.9
ENSRNOG00000003813	protein_coding	3057	65.8
ENSRNOG00000003815	protein_coding	1207	43
ENSRNOG00000003816	protein_coding	1805	75.1
ENSRNOG00000003821	protein_coding	6699	39.5
ENSRNOG00000003822	protein_coding	2297	41.8
ENSRNOG00000003825	protein_coding	2641	31.2
[truncated: 30,884 more rows]
