# Supplementary material for: Repetitive transcranial magnetic stimulation activates glial cells and inhibits neurogenesis after pneumococcal meningitis
Source: PLoS One. 2020 Sep 11;15(9):e0232863. doi: 10.1371/journal.pone.0232863 (PMC7485822; doi:10.1371/journal.pone.0232863)
Supplement: S1 File — (ZIP) [file pone.0232863.s013.zip › S1_supporting_information/RNASeqPipeline_cortex/qc/multibam_input.txt]

S10_cs_	/data9/projects/p366_rTMS_meningitis_study/RNASeqPipeline_c/main/coord_sorted/S10_cs_.coordSorted.bam
S11_cc_	/data9/projects/p366_rTMS_meningitis_study/RNASeqPipeline_c/main/coord_sorted/S11_cc_.coordSorted.bam
S12_ci_	/data9/projects/p366_rTMS_meningitis_study/RNASeqPipeline_c/main/coord_sorted/S12_ci_.coordSorted.bam
S1_cc_	/data9/projects/p366_rTMS_meningitis_study/RNASeqPipeline_c/main/coord_sorted/S1_cc_.coordSorted.bam
S2_cc_	/data9/projects/p366_rTMS_meningitis_study/RNASeqPipeline_c/main/coord_sorted/S2_cc_.coordSorted.bam
S3_cc_	/data9/projects/p366_rTMS_meningitis_study/RNASeqPipeline_c/main/coord_sorted/S3_cc_.coordSorted.bam
S4_ci_	/data9/projects/p366_rTMS_meningitis_study/RNASeqPipeline_c/main/coord_sorted/S4_ci_.coordSorted.bam
S5_ci_	/data9/projects/p366_rTMS_meningitis_study/RNASeqPipeline_c/main/coord_sorted/S5_ci_.coordSorted.bam
S6_ci_	/data9/projects/p366_rTMS_meningitis_study/RNASeqPipeline_c/main/coord_sorted/S6_ci_.coordSorted.bam
S7_cs_	/data9/projects/p366_rTMS_meningitis_study/RNASeqPipeline_c/main/coord_sorted/S7_cs_.coordSorted.bam
S8_cs_	/data9/projects/p366_rTMS_meningitis_study/RNASeqPipeline_c/main/coord_sorted/S8_cs_.coordSorted.bam
S9_cs_	/data9/projects/p366_rTMS_meningitis_study/RNASeqPipeline_c/main/coord_sorted/S9_cs_.coordSorted.bam
