# Supplementary material for: Repetitive transcranial magnetic stimulation activates glial cells and inhibits neurogenesis after pneumococcal meningitis
Source: PLoS One. 2020 Sep 11;15(9):e0232863. doi: 10.1371/journal.pone.0232863 (PMC7485822; doi:10.1371/journal.pone.0232863)
Supplement: S1 File — (ZIP) [file pone.0232863.s013.zip › S1_supporting_information/RNASeqPipeline_cortex/qc/rules/html_report_allowsMissingFiles.rule]

# html_report.rule
# creates a report from the output of the various QC tools

def checkFile(file, defaultValue=list()):
	if os.path.isfile(file):
		return file
	else:
		return defaultValue

def checkMultiFiles(files, defaultValue=list()):
	fileList=list()
	missing=0
	for i in files:
		if os.path.isfile(i):
			fileList.append(i)
		else:
			missing+=1
	if missing==0:
		return fileList
	else:
		return defaultValue
		
def checkBiotype(files, defaultValue=list()):
	fileList=list()
	missing=0
	for i in files:
		if os.path.isfile(i):
			fileList.append(i)
		else:
# qualimap will introduce sample_ before the sample name if it starts with int		
			altName=i.replace("images_", "images_sample_")
			if os.path.isfile(altName):
				fileList.append(altName)
			else:
				missing+=1
	if missing==0:
		return fileList
	else:
		return defaultValue
		
			
rule html_report:
	input:
		fastqc=checkMultiFiles(expand("fastqc/{FileBasename}{mates}_fastqc/Images/per_base_quality.png", FileBasename=FileBasename, mates=mates)),
		gc=checkFile("qualimap/multibam.qc/images_multisampleBamQcReport/MappedReadsGC-contentDistribution.png"),
		adapter=checkMultiFiles(expand("fastqc/{FileBasename}{mates}_fastqc/Images/adapter_content.png", FileBasename=FileBasename, mates=mates)),
		counts=checkFile("qualimap/counts/images_GlobalReport/CountsDistribution.png"),
		insert=checkFile("qualimap/multibam.qc/images_multisampleBamQcReport/InsertSizeHistogram.png"),
		stat=checkMultiFiles(expand("qualimap/rnaqc/{sample}/rnaseq_qc_results.txt", sample=SampleNames)),
		dist=checkMultiFiles(expand("rseqc/{sample}/{sample}.readDistributionStats.txt", sample=SampleNames)),
		geneBody=checkMultiFiles(expand("rseqc/{sample}/rseqc.{sample}.geneBodyCoverage.curves.pdf", sample=SampleNames)),
		sat=checkMultiFiles(expand("rseqc/{sample}/rseqc.{sample}.junctionSaturation_plot.pdf", sample=SampleNames)),
		biotype=checkBiotype(expand("qualimap/counts/images_{sample}Report/CountsPerBiotype.png", sample=SampleNames)),
		pca=checkFile("DESeq/{}_PCA-500MostVariableGenes.pdf".format(config["count_table_basename"])), 
		ma=checkFile("DESeq/{}_MAPlot.pdf".format(config["count_table_basename"]))

	output:
		"html_summary/RNASeq_report.html"
	params:
		project_name=config["project_name"],
		group=config["group"],
		email=config["email"],
		samples=expand("{samples}", samples=SampleNames),
		fastqc_names=expand("{names}", names=FileBasename)
	run:
		if input.fastqc==list():
			fastqc=""
		else:
			fastqc="-q {}".format(input.fastqc)
		
		if input.gc==list():
			gc=""
		else:
			gc="-g {}".format(input.gc)
			
		if input.adapter==list():
			adapter=""
		else:
			adapter="-a {}".format(input.adapter)

		if input.counts==list():
			counts=""
		else:
			counts="-o {}".format(input.counts)

		if input.insert==list():
			insert=""
		else:
			insert="-i {}".format(input.insert)

		if input.stat==list():
			stat=""
		else:
			stat="-s {}".format(input.stat)

		if input.dist==list():
			dist=""
		else:
			dist="-d {}".format(input.dist)

		if input.geneBody==list():
			geneBody=""
		else:
			geneBody="-b {}".format(input.geneBody)
		
		if input.sat==list():
			sat=""
		else:
			sat="-t {}".format(input.sat)

		if input.biotype==list():
			biotype=""
		else:
			biotype="-y {}".format(input.biotype)

		if input.pca==list():
			pca=""
		else:
			pca="-z {}".format(input.pca)
			
		if input.ma==list():
			ma=""
		else:
			ma="-m {}".format(input.ma)
			
		if len(mates)==1:
			SE="-u"
		else:
			SE=""

		shell("python rules/RNASeq_report.py -p {params.project_name} -c {params.group} -e {params.email} -n {params.samples} -f {params.fastqc_names} {fastqc} {counts} {adapter} {insert} {stat} {gc} {dist} {geneBody} {sat} {biotype} {pca} {ma} {SE}")
