# Supplementary material for: Repetitive transcranial magnetic stimulation activates glial cells and inhibits neurogenesis after pneumococcal meningitis
Source: PLoS One. 2020 Sep 11;15(9):e0232863. doi: 10.1371/journal.pone.0232863 (PMC7485822; doi:10.1371/journal.pone.0232863)
Supplement: S1 File — (ZIP) [file pone.0232863.s013.zip › S1_supporting_information/RNASeqPipeline_cortex/qc/rules/qualimap_counts.rule]

# qualimap_counts.rule
# runs Qualimap2 counts to produce the following results for the final report:
#	1) Boxplots of counts per sample
#	2) Counts per gene biotype for each sample
# Qualimap2 counts cannot currently handle more than 2 experimental groups. When more are
# defined in expDesign, it will crash even though groups are not compared here.
# In these cases, countDescription.txt will be set up to have a single experimental group
# Whitespaces will be removed from qualimap output filenames which are used in report

# For large experiments, only the first 12 samples will be used.

def countDescriptionFile(expDesign, counts, countsNoHeader, delim):
	with open(counts, "r") as f:
		countHeader=f.readline()
	countHeader=countHeader.strip('\n').strip('\r').split('\t')
	# find the number of experimental Groups
	inputfile=open(expDesign, "r")
	levels=[]
	for line in inputfile:
		temp1=line.strip('\n').strip('\r')
		if temp1=='':
			continue
		else:
			levels.append(temp1.split('\t')[1])		
	inputfile.close()
	nbrGroups=len(set(levels))
	inputfile=open(expDesign, "r")
	outputfilename="countDescription.txt"
	output=open(outputfilename, "w")
	counter=0
	for line in inputfile:
		counter+=1
		if(counter<=12):
			temp=line.strip('\n').strip('\r')
			if temp=='':
				counter=counter-1
			else:
				temp=temp.split('\t')
				# check if the sample ID ends with delimiter. Add if not:
				if not temp[0].endswith(delim):
					temp[0]=temp[0]+delim
				
				if(nbrGroups>2):
					temp=[temp[0], "group1"]
				
				temp.append(countsNoHeader)
				try:
					temp.append(str(countHeader.index(temp[0])+1)) # requires a full match, e.g. "001" will match only second element of ["0010", "001"]
					temp="\t".join(temp)
					output.write(temp + "\n")
				except ValueError:
					import sys,os
					os.remove(outputfilename)
					sys.exit("sample name {} does not exist in counts file".format(temp[0]))
		else:
			break
	inputfile.close()
	output.close()


rule qualimap_counts:
	input:
		final=main("counts/{}.finalCounts.txt".format(config["count_table_basename"])),
		noheader=main("counts/{}.finalCounts.noHeader.txt".format(config["count_table_basename"]))
	output:
		"qualimap/counts/GlobalReport.html",
		expand("qualimap/counts/images_{sample}Report/CountsPerBiotype.png", sample=SampleNames[0:12]),
		"qualimap/counts/images_GlobalReport/CountsDistribution.png"
	params:
		R_path=config["R_path"],
		qualimap=config["qualimap"],
		biomart_db=config["biomart_db"],
		expDesign=config["expDesign"],
		delim=delim
		
	log:
		"logs/qualimap/counts.log"
	run:
		shell("sort -k1,1 {params.expDesign} > {params.expDesign}.sorted")

		countDescriptionFile(params.expDesign+".sorted", input.final, input.noheader, params.delim)
		
		shell("{params.R_path}/Rscript rules/createGeneInfofile.R {params.biomart_db} {input.final}; module add UHTS/Quality_control/qualimap/{params.qualimap}; xvfb-run -a qualimap counts -d countDescription.txt -i geneinfofile.txt --threshold 1 -outdir qualimap/counts -R {params.R_path}/Rscript 2> {log}; chmod +x rules/removeSpaces.py; rules/removeSpaces.py qualimap/counts/images_GlobalReport; for f in qualimap/counts/images_*Report; do rules/removeSpaces.py $f; done; rename 'images_sample' 'images' qualimap/counts/images_*_Report; rm {params.expDesign}.sorted")
