# Supplementary material for: Repetitive transcranial magnetic stimulation activates glial cells and inhibits neurogenesis after pneumococcal meningitis
Source: PLoS One. 2020 Sep 11;15(9):e0232863. doi: 10.1371/journal.pone.0232863 (PMC7485822; doi:10.1371/journal.pone.0232863)
Supplement: S1 File — (ZIP) [file pone.0232863.s013.zip › S1_supporting_information/RNASeqPipeline_cortex/qc/rules/qualimap_multibam.rule]

# qualimap_multibam.rule
# Runs Qualimap2 multibam. This produces for the final report:
# 	1) GC content histogram
#	2) Insert size histogram

# Script will remove whitespaces from qualimap output filenames used in report


def setupInputfile(samples, files):
	out=open("multibam_input.txt", 'w')
	for a, b in zip(samples, files):
		out.write(a+"\t"+b+"\n")
	out.close()

rule qualimap_multibam:
	input:
		bam=main(expand("coord_sorted/{sample}.coordSorted.bam", sample=SampleNames))
	output:
		"qualimap/multibam.qc/multisampleBamQcReport.html",
		"qualimap/multibam.qc/images_multisampleBamQcReport/InsertSizeHistogram.png",
		"qualimap/multibam.qc/images_multisampleBamQcReport/MappedReadsGC-contentDistribution.png"
	params:
		R_path=config["R_path"],
		qualimap=config["qualimap"],
		qualimap_mem=config["qualimap_mem"],
		gtf=config["gtf"]
	threads:
		int(config["qualimap_multibam_threads"])
	log:
		"logs/qualimap/multibam.log"
	run:
		setupInputfile(SampleNames, input.bam)
		outputdir="qualimap/multibam.qc"

		shell("export PATH={params.R_path}:$PATH; module add UHTS/Quality_control/qualimap/{params.qualimap}; qualimap multi-bamqc --java-mem-size={params.qualimap_mem} -c -d multibam_input.txt --gff {params.gtf} -outdir {outputdir} -r 2> {log}; rm -rf qualimap/multibam.qc/*_stats; mv -f ../main/coord_sorted/*_stats qualimap/multibam.qc/; chmod +x rules/removeSpaces.py; rules/removeSpaces.py qualimap/multibam.qc/images_multisampleBamQcReport")
