# Supplementary material for: Repetitive transcranial magnetic stimulation activates glial cells and inhibits neurogenesis after pneumococcal meningitis
Source: PLoS One. 2020 Sep 11;15(9):e0232863. doi: 10.1371/journal.pone.0232863 (PMC7485822; doi:10.1371/journal.pone.0232863)
Supplement: S1 File — (ZIP) [file pone.0232863.s013.zip › S1_supporting_information/RNASeqPipeline_cortex/qc/rules/qualimap_rnaseq.rule]

# qualimap_rnaseq.rule
# runs Qualimap2 rnaseq to produce the following results for the final report:
# 	1) Table with alignment stats
# Will consider only uniquely-mapped reads 


def determine_input(wildcards):
	if len(mates)==2:
		input_bam=main("name_sorted/{}.nameSorted.bam".format(wildcards.sample))
	else:
		input_bam=main("mapped_reads/{}.bam".format(wildcards.sample))
	return input_bam
	

rule qualimap_rnaseq:
	input:
		determine_input
	output:
		report="qualimap/rnaqc/{sample}/qualimapReport.html",
		table="qualimap/rnaqc/{sample}/rnaseq_qc_results.txt"
	params:
		R_path=config["R_path"],
		qualimap=config["qualimap"],
		qcrnaseq_mem=config["qualimap_rnaseq_mem"],
		gtf=config["gtf"],
		strand=config["strand"]
	log:
		"logs/qualimap/rnaqc.{sample}.log"
	run:
		if(len(mates)==2):
			pe="-pe"
		else:
			pe=""
			
		# find out strandedness option:
		if params.strand=="0":
			strandedness="--sequencing-protocol non-strand-specific"
		elif params.strand=="1":
			strandedness="--sequencing-protocol strand-specific-forward"
		elif params.strand=="2":
			strandedness="--sequencing-protocol strand-specific-reverse"
			
		import os.path
		outdir=os.path.dirname(str(output.report))
		shell("export PATH={params.R_path}:$PATH; module add UHTS/Quality_control/qualimap/{params.qualimap}; qualimap rnaseq --java-mem-size={params.qcrnaseq_mem} -a uniquely-mapped-reads -bam {input} -gtf {params.gtf} --outdir {outdir} {pe} -s {strandedness} 2> {log}")
