# Supplementary material for: Repetitive transcranial magnetic stimulation activates glial cells and inhibits neurogenesis after pneumococcal meningitis
Source: PLoS One. 2020 Sep 11;15(9):e0232863. doi: 10.1371/journal.pone.0232863 (PMC7485822; doi:10.1371/journal.pone.0232863)
Supplement: S1 File — (ZIP) [file pone.0232863.s013.zip › S1_supporting_information/RNASeqPipeline_cortex/qc/rules/removeSpaces.py]

#! /usr/bin/env python
# path the to the directory must be provided as command-line argument

import os,sys
for filename in os.listdir(sys.argv[1]):
	if ' ' in filename:
		temp=filename.split(' ')
		temp=''.join(temp)
		os.rename(sys.argv[1]+'/'+filename, sys.argv[1]+'/'+temp)
