# Supplementary material for: Repetitive transcranial magnetic stimulation activates glial cells and inhibits neurogenesis after pneumococcal meningitis
Source: PLoS One. 2020 Sep 11;15(9):e0232863. doi: 10.1371/journal.pone.0232863 (PMC7485822; doi:10.1371/journal.pone.0232863)
Supplement: S1 File — (ZIP) [file pone.0232863.s013.zip › S1_supporting_information/RNASeqPipeline_cortex/qc/rules/rseqc.rule]

# rseqc.rule
# runs the following scripts from RSeQC:
# read_distribution.py	--> produces table with read distribution
# junction_saturation.py --> saturation report for splice junctions
# RPKM_saturation.py --> saturation for rpkm

# several parameters currently set to default
# junction_saturation.py / RPKM_saturation.py: start (default 5), end (100) and step size (5) for the resampling (argument -l, -u, -s)
# junction_saturation.py: Minimum intron size (bp). default=50 (-m)
# junction_saturation.py: Minimum number of supportting reads to call a junction. default=1 (-v)
# RPKM_saturation.py: Transcripts with RPKM smaller than this number will be ignored in visualization plot. default=0.01 (-c)

rule rseqc:
	input:
		main("coord_sorted/{sample}.coordSorted.bam")
	output:
		readDist="rseqc/{sample}/{sample}.readDistributionStats.txt",
		juncSat="rseqc/{sample}/rseqc.{sample}.junctionSaturation_plot.pdf",
		rpkmSat="rseqc/{sample}/rseqc.{sample}.saturation.pdf"
	params:
		bed=config["bed"],
		R_path=config["R_path"],
		rseqc=config["rseqc_version"],
		strand=config["strand"]
#	threads:
#		int(config["rseqc_threads"])
	log:
		"logs/rseqc/{sample}.log"
	run:
		resultDir="rseqc/{}/".format(wildcards.sample)
		basename="rseqc.{}".format(wildcards.sample)
					
		# strandedness. Default is none (for unstranded)
		if params.strand=="0":
			d=""
		else:
			if len(mates)==2:
				if params.strand=="1":
					d="-d '1++,1--,2+-,2-+' "
				elif params.strand=="2":
					d="-d '1+-,1-+,2++,2--' "
			else:
				if params.strand=="1":
					d="-d '++,--' "
				elif params.strand=="2":
					d="-d '+-,-+' "

		shell("export PATH={params.R_path}:$PATH; module add UHTS/Quality_control/RSeQC/{params.rseqc}; read_distribution.py -i {input} -r {params.bed} > {output.readDist} 2> {log};  junction_saturation.py -i {input} -o {basename} -r {params.bed} 2> {log}; RPKM_saturation.py -i {input} -o {basename} -r {params.bed} {d}2> {log}; mv -f {basename}* {resultDir}")		
		
