# Supplementary material for: Repetitive transcranial magnetic stimulation activates glial cells and inhibits neurogenesis after pneumococcal meningitis
Source: PLoS One. 2020 Sep 11;15(9):e0232863. doi: 10.1371/journal.pone.0232863 (PMC7485822; doi:10.1371/journal.pone.0232863)
Supplement: S1 File — (ZIP) [file pone.0232863.s013.zip › S1_supporting_information/RNASeqPipeline_cortex/qc/rules/rseqc_geneBodyCoverage.rule]

# rseqc_geneBodyCoverage.rule
# runs the following script from RSeQC:
# geneBody_coverage.py  --> number of reads along gene body


rule rseqc_geneBodyCoverage:
	input:
		main("coord_sorted/{sample}.coordSorted.bam")
	output:
		bodyCov="rseqc.{sample}.geneBodyCoverage.curves.pdf",
		rscript="rseqc.{sample}.geneBodyCoverage.r",
		coverage_table="rseqc.{sample}.geneBodyCoverage.txt"	
	params:
		bed=config["bed"],
		R_path=config["R_path"],
		rseqc=config["rseqc_version"],
	log:
		"logs/rseqc/{sample}.geneBodyCoverage.log"
	run:
		basename="rseqc.{}".format(wildcards.sample)
		shell('/bin/echo Job geneBodyCoverage.{wildcards.sample} with Job ID "$JOB_ID" runs on host `hostname`; export PATH={params.R_path}:$PATH; module add UHTS/Quality_control/RSeQC/{params.rseqc}; geneBody_coverage.py -i {input} -r {params.bed} -o {basename} 2> {log}')		
		
