# Supplementary material for: Repetitive transcranial magnetic stimulation activates glial cells and inhibits neurogenesis after pneumococcal meningitis
Source: PLoS One. 2020 Sep 11;15(9):e0232863. doi: 10.1371/journal.pone.0232863 (PMC7485822; doi:10.1371/journal.pone.0232863)
Supplement: S1 File — (ZIP) [file pone.0232863.s013.zip › S1_supporting_information/RNASeqPipeline_cortex/qc/rules/rseqc_geneBodyCoverage_clean.rule]

# rseqc_geneBodyCoverage_clean.rule
# moves the output of rseqc_geneBodyCoverage.rule to a new directory
# It was necessary to separate this step, because mv command was executed before previous step was done (??)

rule rseqc_geneBodyCoverage_clean:
	input:
		bodyCov="rseqc.{sample}.geneBodyCoverage.curves.pdf",
		rscript="rseqc.{sample}.geneBodyCoverage.r",
		coverage_table="rseqc.{sample}.geneBodyCoverage.txt"
	output:
		bodyCov="rseqc/{sample}/rseqc.{sample}.geneBodyCoverage.curves.pdf",
		rscript="rseqc/{sample}/rseqc.{sample}.geneBodyCoverage.r",
		coverage_table="rseqc/{sample}/rseqc.{sample}.geneBodyCoverage.txt"
	log:
		"logs/rseqc/{sample}.geneBodyCoverage_clean.log"
	run:
		resultDir="rseqc/{}/".format(wildcards.sample)
		shell('/bin/echo Job geneBodyCoverage_clean.{wildcards.sample} with Job ID "$JOB_ID" runs on host `hostname`; mkdir -p {resultDir}; mv -f {input.bodyCov} {resultDir}; mv -f {input.rscript} {resultDir}; mv -f {input.coverage_table} {resultDir}')
		
