# Supplementary material for: Repetitive transcranial magnetic stimulation activates glial cells and inhibits neurogenesis after pneumococcal meningitis
Source: PLoS One. 2020 Sep 11;15(9):e0232863. doi: 10.1371/journal.pone.0232863 (PMC7485822; doi:10.1371/journal.pone.0232863)
Supplement: S1 File — (ZIP) [file pone.0232863.s013.zip › S1_supporting_information/RNASeqPipeline_cortex/qc/Snakefile]

# snakefile for QC steps

# HOW TO LAUNCH ON THE CLUSTER
# # snakemake --printshellcmds --cluster "sbatch --ntasks=1 --cpus-per-task={threads} --mem=32G --output=<absolutePathOutfile> --error=<absolutePathErrorfile> --job-name=<jobName>" --jobs 10 --latency-wait 3600 

subworkflow main:
	workdir: "../main"
	snakefile: "../main/Snakefile"


import os, re, glob, sys, string

configfile: "config/config.json"


delim="_"
start=1
end=int(config["sampleName"]["end"])
extension=config["extension"]
mate1=config["mates"]["mate1"]


def getInfo():
	FilesPerSample={}
	SampleList=[]
	FileBasename=[]
	uniqueSamples=[]

	for file in os.listdir(config["fastqFolder"]):
		if file.endswith(extension):

			temp=file.split(delim)[(start-1):end]
			temp=delim.join(temp) #ok also when len(temp) is 1
			temp=temp+delim # makes sure that full sample ID is matched
			SampleList.append(temp)

            # Make a list of all file basenames.
			if file.endswith(delim+mate1+"."+extension):
				temp2=re.sub(mate1+"."+extension, "", file)
				FileBasename.append(temp2)

	uniqueSamples=sorted(list(set(SampleList)), key=str.lower)
        # Make a dictionary that has sample IDs as keys and lists of all file basenames that belong to that sample as values
	for x in uniqueSamples:
		temp3=[]
		for y in FileBasename:
			if y.startswith(x):  # sample name will always be at the beginning of the file name
				temp3.append(y)
		FilesPerSample[x]=temp3

	FileBasename=sorted(list(set(FileBasename)), key=str.lower)

	return [FileBasename, uniqueSamples, FilesPerSample]

FileBasename=getInfo()[0]
SampleNames=getInfo()[1]
FilesPerSample=getInfo()[2]
FilesPerSample=getInfo()[2]

mates=sorted(list(config["mates"].values()), key=str.lower)

# Check that all required input files exist:
Files=[config["gtf"], config["expDesign"], config["bed"]]
for x in Files:
	if not os.path.isfile(x):
		sys.exit("File {} does not exist".format(x))

if not os.path.isdir(config["R_path"]):
	sys.exit("R path is not correct")
		
		
## Check that the fastq files are consistently named with no special characters other than delim and in particular NOT
## starting with a number. Additionally, check that all sample names are consistent with expDesign table
fastqFiles = glob.glob(config["fastqFolder"] + "/*." + extension)    

# 1. Check that the sample names are the same in expDesign and in fastq files:
# create a vector containing all sample IDs that are listed in the expDesign file
design = open(config["expDesign"], 'r')
expDesignIDs = []

for line in design:
	row = line.strip('\n').strip('\r')
	row = row.split('\t')
	row = row[0]
	# check that ID ends with delim. Add if not
	if not row == '':
		if not row.endswith(delim):
			row = row + delim
		expDesignIDs.append(row)
  
expDesignIDs = sorted(expDesignIDs, key=str.lower)

# Create a vector containing all sample IDs from the file names
fileIDs = []

fastqFiles = [x.replace(str(config["fastqFolder"]), "") for x in fastqFiles]

for file in fastqFiles:
	file = file.split(delim)
	file = file[start-1:end]
	file = delim.join(file)
	fileIDs.append(file + delim)
fileIDs = sorted(set(fileIDs), key=str.lower)


if not expDesignIDs == fileIDs:
	sys.exit("Check that the sample IDs in the experimental design file match the file names!")


# 2. Check that the sampleName is correct. It cannot contain any special characters other than delim AND
# it cannot start with a number
allowed = string.ascii_uppercase + string.ascii_lowercase + "".join([str(e) for e in range(0,10)]) + "_"

for id in expDesignIDs:
	if all(c in allowed for c in id) and not id[0].isdigit():
		continue
	else:
		sys.exit("At least one of your sample IDs contains a special character or starts with a number. Sample IDs must start with a letter (lower or uppercase) and contain only letters, numbers and underscores '_'")


rule all:
	input: 
		"html_summary/RNASeq_report.html"

include: "rules/qualimap_multibam.rule"
include: "rules/qualimap_rnaseq.rule"
include: "rules/qualimap_counts.rule"
include: "rules/rseqc.rule"
include: "rules/html_report.rule"
