# Supplementary material for: Repetitive transcranial magnetic stimulation activates glial cells and inhibits neurogenesis after pneumococcal meningitis
Source: PLoS One. 2020 Sep 11;15(9):e0232863. doi: 10.1371/journal.pone.0232863 (PMC7485822; doi:10.1371/journal.pone.0232863)
Supplement: S1 File — (ZIP) [file pone.0232863.s013.zip › S1_supporting_information/RNASeqPipeline_hippocampus/main/config/config.json]

{
	"fastqc_version" : "0.11.5", 
	"hisat2_version" : "2.1.0", 
	"samtools_version" : "1.4", 
	"featureCounts" : "1.6.0", 
	"R_path" : "/mnt/apps/centos7/R-3.4.4/bin", 
	"fastqFolder" : "/data/projects/p366_rTMS_meningitis_study/reads_renamed/reads_h/", 
	"extension" : "fastq.gz", 
	"reference" : "/data/references/rat/Rnor6/index_hisat2/Rnorvegicus.6.0.dna", 
	"gtf" : "/data/references/rat/Rnor6/Rattus_norvegicus.Rnor_6.0.92.gtf", 
	"biomart_db" : "rnorvegicus_gene_ensembl", 
	"expDesign" : "/data/projects/p366_rTMS_meningitis_study/p366_expdesign_h.txt", 
	"strand" : "2", 
	"hisat2_threads" : "4", 
	"sort_mem" : "4G", 
	"samtools_sortByCoord_threads" : "4", 
	"samtools_sortByName_threads" : "4", 
	"feature_type" : "exon", 
	"meta_feature" : "gene_id", 
	"min_mapQ" : "10", 
	"count_table_basename" : "p366_h", 
	"featureCounts_threads" : "4", 
	"fdr_threshold" : "0.05", 
	"topgo_db" : "org.Rn.eg.db", 
	"nodes" : "50", 
	"project_name" : "p366", 
	"group" : "Leib", 
	"email" : "lukas.muri@ifik.unibe.ch", 
	"sampleName" : {
		"end" : "2" 
	},
	"mates" : {
		"mate1" : "R1" 
	},
"eof": "true" 
}
