# Supplementary material for: Repetitive transcranial magnetic stimulation activates glial cells and inhibits neurogenesis after pneumococcal meningitis
Source: PLoS One. 2020 Sep 11;15(9):e0232863. doi: 10.1371/journal.pone.0232863 (PMC7485822; doi:10.1371/journal.pone.0232863)
Supplement: S1 File — (ZIP) [file pone.0232863.s013.zip › S1_supporting_information/RNASeqPipeline_hippocampus/main/p366_h_snake.err]

[Thu May 17 23:39:23 2018] Building DAG of jobs...
[Thu May 17 23:39:23 2018] Using shell: /usr/bin/bash
[Thu May 17 23:39:23 2018] Provided cores: 28
[Thu May 17 23:39:23 2018] Rules claiming more threads will be scaled down.
[Thu May 17 23:39:23 2018] Job counts:
[Thu May 17 23:39:23 2018] 	count	jobs
[Thu May 17 23:39:23 2018] 	1	samtools_sortByCoord
[Thu May 17 23:39:23 2018] 	1

[Thu May 17 23:39:23 2018] rule samtools_sortByCoord:
[Thu May 17 23:39:23 2018]     input: mapped_reads/S4_hi_.bam
[Thu May 17 23:39:23 2018]     output: coord_sorted/S4_hi_.coordSorted.bam
[Thu May 17 23:39:23 2018]     log: logs/sortByCoord/S4_hi_.log
[Thu May 17 23:39:23 2018]     jobid: 0
[Thu May 17 23:39:23 2018]     wildcards: sample=S4_hi_
[Thu May 17 23:39:23 2018]     threads: 4

[Thu May 17 23:39:23 2018] module add UHTS/Analysis/samtools/1.4; samtools sort -@ 4 -m 4G -T S4_hi_.coord -o coord_sorted/S4_hi_.coordSorted.bam mapped_reads/S4_hi_.bam 2> logs/sortByCoord/S4_hi_.log; samtools index coord_sorted/S4_hi_.coordSorted.bam
[Thu May 17 23:42:12 2018] Finished job 0.
[Thu May 17 23:42:12 2018] 1 of 1 steps (100%) done
[Thu May 17 23:42:12 2018] Complete log: /data9/projects/p366_rTMS_meningitis_study/RNASeqPipeline_h/main/.snakemake/log/2018-05-17T233923.165530.snakemake.log
