# Supplementary material for: Repetitive transcranial magnetic stimulation activates glial cells and inhibits neurogenesis after pneumococcal meningitis
Source: PLoS One. 2020 Sep 11;15(9):e0232863. doi: 10.1371/journal.pone.0232863 (PMC7485822; doi:10.1371/journal.pone.0232863)
Supplement: S1 File — (ZIP) [file pone.0232863.s013.zip › S1_supporting_information/RNASeqPipeline_hippocampus/p366_expdesign_h.txt]

S10_hs	s
S11_hc	c
S12_hi	i
S1_hc	c
S2_hc	c
S3_hc	c
S4_hi	i
S5_hi	i
S6_hi	i
S7_hs	s
S8_hs	s
S9_hs	s
