# Supplementary material for: Repetitive transcranial magnetic stimulation activates glial cells and inhibits neurogenesis after pneumococcal meningitis
Source: PLoS One. 2020 Sep 11;15(9):e0232863. doi: 10.1371/journal.pone.0232863 (PMC7485822; doi:10.1371/journal.pone.0232863)
Supplement: S1 File — (ZIP) [file pone.0232863.s013.zip › S1_supporting_information/RNASeqPipeline_hippocampus/qc/geneinfofile.txt]

biotypes	length	gc
ENSRNOG00000000001	pseudogene	1416	86.1
ENSRNOG00000000007	protein_coding	3381	83.6
ENSRNOG00000000008	protein_coding	1747	45.2
ENSRNOG00000000009	protein_coding	1361	60.2
ENSRNOG00000000010	protein_coding	2444	23.7
ENSRNOG00000000012	protein_coding	993	49.4
ENSRNOG00000000017	protein_coding	1280	70.7
ENSRNOG00000000021	pseudogene	1200	96.1
ENSRNOG00000000024	protein_coding	1062	77.6
ENSRNOG00000000033	protein_coding	3681	30
ENSRNOG00000000034	protein_coding	2875	43.7
ENSRNOG00000000035	protein_coding	645	52.3
ENSRNOG00000000036	protein_coding	3199	71.7
ENSRNOG00000000040	protein_coding	4131	5.9
ENSRNOG00000000041	protein_coding	3711	86.2
ENSRNOG00000000042	protein_coding	2452	35.2
ENSRNOG00000000043	protein_coding	2582	6.8
ENSRNOG00000000044	protein_coding	2259	80.6
ENSRNOG00000000047	protein_coding	1810	57.3
ENSRNOG00000000048	protein_coding	4453	8.6
ENSRNOG00000000053	protein_coding	3054	89.9
ENSRNOG00000000054	protein_coding	1997	51.1
ENSRNOG00000000055	protein_coding	1252	84.8
ENSRNOG00000000060	protein_coding	2140	83.7
ENSRNOG00000000062	protein_coding	1442	57.4
ENSRNOG00000000064	protein_coding	289	31.3
ENSRNOG00000000065	protein_coding	2772	52.5
ENSRNOG00000000066	protein_coding	1497	19.1
ENSRNOG00000000068	protein_coding	2596	91.4
ENSRNOG00000000070	protein_coding	3007	16.8
ENSRNOG00000000073	protein_coding	921	92.2
ENSRNOG00000000075	protein_coding	2549	95.8
ENSRNOG00000000081	protein_coding	1467	54.4
ENSRNOG00000000082	protein_coding	4775	95.8
ENSRNOG00000000091	protein_coding	5655	91.8
ENSRNOG00000000095	protein_coding	1786	11.4
ENSRNOG00000000096	protein_coding	1980	49.7
ENSRNOG00000000097	protein_coding	552	59.3
ENSRNOG00000000098	protein_coding	2095	68.6
ENSRNOG00000000104	protein_coding	2115	27.5
ENSRNOG00000000105	protein_coding	2275	46.7
ENSRNOG00000000108	protein_coding	1182	44.8
ENSRNOG00000000109	protein_coding	639	52.6
ENSRNOG00000000111	protein_coding	552	37.5
ENSRNOG00000000112	protein_coding	3977	100
ENSRNOG00000000113	protein_coding	2836	30.9
ENSRNOG00000000121	protein_coding	2409	83.2
ENSRNOG00000000122	protein_coding	1685	69
ENSRNOG00000000123	protein_coding	2395	70.3
ENSRNOG00000000124	protein_coding	243	13.8
ENSRNOG00000000127	protein_coding	4657	20.8
ENSRNOG00000000129	protein_coding	1890	19.1
ENSRNOG00000000130	protein_coding	2924	31.4
ENSRNOG00000000133	protein_coding	1521	15.9
ENSRNOG00000000137	protein_coding	1091	23.7
ENSRNOG00000000138	protein_coding	2127	46.2
ENSRNOG00000000142	protein_coding	2735	9.5
ENSRNOG00000000145	protein_coding	2046	32.2
ENSRNOG00000000150	protein_coding	1868	22.4
ENSRNOG00000000151	protein_coding	921	57.2
ENSRNOG00000000155	protein_coding	2848	41.2
ENSRNOG00000000156	protein_coding	5213	25.8
ENSRNOG00000000157	protein_coding	2566	27.9
ENSRNOG00000000158	protein_coding	1516	36
ENSRNOG00000000161	protein_coding	3473	19.8
ENSRNOG00000000164	protein_coding	1747	35.5
ENSRNOG00000000165	protein_coding	1830	62.4
ENSRNOG00000000166	protein_coding	1847	47.9
ENSRNOG00000000167	protein_coding	1749	66.8
ENSRNOG00000000168	protein_coding	2528	50.1
ENSRNOG00000000169	protein_coding	2499	30.7
ENSRNOG00000000170	protein_coding	5408	85
ENSRNOG00000000172	protein_coding	1594	26.5
ENSRNOG00000000175	protein_coding	2986	99.4
ENSRNOG00000000177	protein_coding	1610	45.7
ENSRNOG00000000184	protein_coding	2999	98.7
ENSRNOG00000000185	protein_coding	1217	63.4
ENSRNOG00000000186	protein_coding	1093	73.8
ENSRNOG00000000187	protein_coding	3333	71.7
ENSRNOG00000000190	protein_coding	2584	82.5
ENSRNOG00000000195	protein_coding	4483	37.4
ENSRNOG00000000196	protein_coding	2863	48.6
ENSRNOG00000000199	protein_coding	354	56
ENSRNOG00000000201	protein_coding	1035	55.5
ENSRNOG00000000204	protein_coding	2100	9
ENSRNOG00000000219	protein_coding	2395	13.7
ENSRNOG00000000221	protein_coding	3033	45.8
ENSRNOG00000000230	protein_coding	2158	32.6
ENSRNOG00000000231	protein_coding	1634	73.8
ENSRNOG00000000233	protein_coding	4424	43.5
ENSRNOG00000000236	protein_coding	1750	26.4
ENSRNOG00000000237	protein_coding	1179	85.6
ENSRNOG00000000239	protein_coding	850	82
ENSRNOG00000000244	protein_coding	2606	85.1
ENSRNOG00000000245	protein_coding	2179	14.8
ENSRNOG00000000246	protein_coding	2938	39.9
ENSRNOG00000000247	protein_coding	2885	77
ENSRNOG00000000248	protein_coding	1901	11.7
ENSRNOG00000000249	protein_coding	903	55.6
ENSRNOG00000000250	protein_coding	1699	21.9
ENSRNOG00000000251	protein_coding	2420	17.2
ENSRNOG00000000252	pseudogene	282	41.4
ENSRNOG00000000257	protein_coding	5031	16.3
ENSRNOG00000000258	protein_coding	2379	19
ENSRNOG00000000262	protein_coding	1935	34
ENSRNOG00000000264	protein_coding	3130	38
ENSRNOG00000000274	protein_coding	1518	13.7
ENSRNOG00000000275	protein_coding	1806	15.5
ENSRNOG00000000277	protein_coding	6102	56.2
ENSRNOG00000000279	protein_coding	2994	56.7
ENSRNOG00000000281	protein_coding	2182	79.4
ENSRNOG00000000282	protein_coding	1127	67.1
ENSRNOG00000000283	protein_coding	1726	70.8
ENSRNOG00000000288	protein_coding	3313	25.5
ENSRNOG00000000299	protein_coding	2827	4.1
ENSRNOG00000000302	protein_coding	3450	69.6
ENSRNOG00000000303	protein_coding	2330	54.5
ENSRNOG00000000304	protein_coding	2822	18.9
ENSRNOG00000000306	protein_coding	1666	67.1
ENSRNOG00000000307	protein_coding	3536	22.6
ENSRNOG00000000308	protein_coding	3769	97.3
ENSRNOG00000000312	protein_coding	3342	13.1
ENSRNOG00000000314	protein_coding	5855	53
ENSRNOG00000000316	protein_coding	2595	10.5
ENSRNOG00000000320	protein_coding	751	88.7
ENSRNOG00000000321	protein_coding	1846	26.3
ENSRNOG00000000322	protein_coding	1914	88.3
ENSRNOG00000000323	protein_coding	5247	78.8
ENSRNOG00000000327	protein_coding	3441	57.6
ENSRNOG00000000335	protein_coding	1776	50.8
ENSRNOG00000000340	protein_coding	1019	96.4
ENSRNOG00000000341	protein_coding	4562	60.1
ENSRNOG00000000345	pseudogene	904	56
ENSRNOG00000000368	protein_coding	4550	78.1
ENSRNOG00000000373	protein_coding	1635	24.7
ENSRNOG00000000376	protein_coding	225	43.5
ENSRNOG00000000378	protein_coding	1577	96
ENSRNOG00000000383	protein_coding	5311	59.9
ENSRNOG00000000384	protein_coding	450	30.3
ENSRNOG00000000386	protein_coding	2027	85.1
ENSRNOG00000000387	protein_coding	3964	43.6
ENSRNOG00000000390	protein_coding	1818	43.2
ENSRNOG00000000392	protein_coding	2399	59
ENSRNOG00000000394	protein_coding	1286	1.5
ENSRNOG00000000395	protein_coding	2577	85.8
ENSRNOG00000000396	protein_coding	2521	83.7
ENSRNOG00000000397	protein_coding	4438	5.9
ENSRNOG00000000398	protein_coding	2019	86.6
ENSRNOG00000000401	protein_coding	3033	37.2
ENSRNOG00000000405	protein_coding	1595	46.7
ENSRNOG00000000406	protein_coding	7902	22.4
ENSRNOG00000000407	protein_coding	1515	68.5
ENSRNOG00000000408	protein_coding	4243	79.4
ENSRNOG00000000410	protein_coding	1720	54.8
ENSRNOG00000000411	protein_coding	3644	66
ENSRNOG00000000412	protein_coding	4084	5.7
ENSRNOG00000000413	protein_coding	2254	11
ENSRNOG00000000414	protein_coding	2893	83
ENSRNOG00000000415	protein_coding	2693	52.8
ENSRNOG00000000417	protein_coding	7633	47.6
ENSRNOG00000000418	protein_coding	2408	92.5
ENSRNOG00000000419	protein_coding	3351	55
ENSRNOG00000000420	protein_coding	1520	87.9
ENSRNOG00000000421	protein_coding	3912	4.2
ENSRNOG00000000422	protein_coding	1363	62.5
ENSRNOG00000000423	pseudogene	612	32.6
ENSRNOG00000000428	protein_coding	1963	68.4
ENSRNOG00000000431	protein_coding	2663	57
ENSRNOG00000000432	protein_coding	1292	58.3
ENSRNOG00000000433	protein_coding	1921	20.5
ENSRNOG00000000435	protein_coding	1666	89.9
ENSRNOG00000000436	protein_coding	1378	91.5
ENSRNOG00000000437	protein_coding	2034	49.4
ENSRNOG00000000438	protein_coding	1119	69.3
ENSRNOG00000000439	protein_coding	1704	42.2
ENSRNOG00000000440	protein_coding	2882	88.3
ENSRNOG00000000441	protein_coding	1299	37.7
ENSRNOG00000000442	protein_coding	6466	27.2
ENSRNOG00000000443	protein_coding	5356	27
ENSRNOG00000000446	protein_coding	1818	83
ENSRNOG00000000451	protein_coding	1115	66
ENSRNOG00000000454	protein_coding	1246	11.9
ENSRNOG00000000455	protein_coding	2426	20.1
ENSRNOG00000000456	protein_coding	2066	61.3
ENSRNOG00000000457	protein_coding	2944	86.9
ENSRNOG00000000459	protein_coding	917	39.2
ENSRNOG00000000461	protein_coding	3624	38.8
ENSRNOG00000000463	protein_coding	6046	80.9
ENSRNOG00000000464	protein_coding	2629	6.4
ENSRNOG00000000465	protein_coding	2282	99.9
ENSRNOG00000000466	protein_coding	1280	61.8
ENSRNOG00000000467	protein_coding	1713	23.3
ENSRNOG00000000470	protein_coding	3287	38.7
ENSRNOG00000000471	protein_coding	1570	96
ENSRNOG00000000473	protein_coding	712	41.3
ENSRNOG00000000474	protein_coding	2874	40.5
ENSRNOG00000000476	protein_coding	2571	10.9
ENSRNOG00000000477	protein_coding	2453	3.6
ENSRNOG00000000478	long_noncoding_RNA	1097	81.8
ENSRNOG00000000479	protein_coding	2290	50
ENSRNOG00000000480	protein_coding	3137	52.8
ENSRNOG00000000481	protein_coding	1496	88.6
ENSRNOG00000000483	protein_coding	4540	95.8
ENSRNOG00000000485	protein_coding	1931	46.1
ENSRNOG00000000486	protein_coding	1396	45.6
ENSRNOG00000000487	long_noncoding_RNA	2761	20.3
ENSRNOG00000000488	protein_coding	324	9.9
ENSRNOG00000000490	protein_coding	465	36.9
ENSRNOG00000000491	protein_coding	1792	11.3
ENSRNOG00000000493	protein_coding	1072	15.3
ENSRNOG00000000495	protein_coding	4711	14.9
ENSRNOG00000000498	protein_coding	5616	70.6
ENSRNOG00000000499	protein_coding	1911	91.5
ENSRNOG00000000500	protein_coding	2985	2
ENSRNOG00000000501	protein_coding	2494	72.4
ENSRNOG00000000502	protein_coding	2478	81.4
ENSRNOG00000000503	protein_coding	5550	98.3
ENSRNOG00000000504	protein_coding	1855	89.3
ENSRNOG00000000505	protein_coding	715	77.1
ENSRNOG00000000506	protein_coding	5874	6.9
ENSRNOG00000000507	protein_coding	1792	44.6
ENSRNOG00000000508	protein_coding	1269	17.2
ENSRNOG00000000510	protein_coding	546	68.2
ENSRNOG00000000511	protein_coding	2501	7
ENSRNOG00000000512	protein_coding	3404	19.9
ENSRNOG00000000513	protein_coding	3426	71.4
ENSRNOG00000000515	protein_coding	1868	32.5
ENSRNOG00000000516	protein_coding	310	42.7
ENSRNOG00000000517	protein_coding	1447	62.4
ENSRNOG00000000519	protein_coding	3355	63.7
ENSRNOG00000000520	protein_coding	3020	75
ENSRNOG00000000521	protein_coding	1860	98.9
ENSRNOG00000000522	protein_coding	4311	96.9
ENSRNOG00000000523	protein_coding	1308	80.9
ENSRNOG00000000524	protein_coding	2703	63.1
ENSRNOG00000000525	protein_coding	2081	79.1
ENSRNOG00000000527	protein_coding	1802	93.4
ENSRNOG00000000528	protein_coding	2770	32.6
ENSRNOG00000000529	protein_coding	1299	75.5
ENSRNOG00000000531	protein_coding	911	38.8
ENSRNOG00000000532	protein_coding	3718	95.9
ENSRNOG00000000536	protein_coding	3453	49.5
ENSRNOG00000000540	protein_coding	1954	63.7
ENSRNOG00000000541	protein_coding	1045	51.3
ENSRNOG00000000542	protein_coding	14178	30.2
ENSRNOG00000000543	protein_coding	4567	59.8
ENSRNOG00000000546	protein_coding	2685	94.2
ENSRNOG00000000547	protein_coding	1986	87.4
ENSRNOG00000000549	protein_coding	2559	93.4
ENSRNOG00000000551	protein_coding	1234	50.9
ENSRNOG00000000552	protein_coding	2439	4.9
ENSRNOG00000000556	protein_coding	2034	30.9
ENSRNOG00000000557	protein_coding	2625	7
ENSRNOG00000000559	protein_coding	1296	99.6
ENSRNOG00000000560	protein_coding	3034	86
ENSRNOG00000000561	protein_coding	4213	58
ENSRNOG00000000562	protein_coding	2518	21.3
ENSRNOG00000000563	protein_coding	4901	1.7
ENSRNOG00000000564	protein_coding	1152	25.4
ENSRNOG00000000565	protein_coding	4152	91.2
ENSRNOG00000000566	protein_coding	929	48.8
ENSRNOG00000000567	protein_coding	5617	55.2
ENSRNOG00000000568	protein_coding	3952	19.4
ENSRNOG00000000569	protein_coding	1870	68.1
ENSRNOG00000000571	protein_coding	2568	55.4
ENSRNOG00000000572	protein_coding	5573	94.3
ENSRNOG00000000574	protein_coding	384	2.6
ENSRNOG00000000576	protein_coding	1168	71
ENSRNOG00000000579	protein_coding	4180	27.8
ENSRNOG00000000580	protein_coding	948	74.4
ENSRNOG00000000581	protein_coding	3107	89.5
ENSRNOG00000000582	protein_coding	1268	15.3
ENSRNOG00000000583	protein_coding	5776	65.1
ENSRNOG00000000585	protein_coding	3170	50.3
ENSRNOG00000000586	protein_coding	1560	17.8
ENSRNOG00000000587	protein_coding	1250	88.1
ENSRNOG00000000588	protein_coding	2481	70
ENSRNOG00000000589	protein_coding	1287	10.7
ENSRNOG00000000590	protein_coding	2637	41.9
ENSRNOG00000000593	protein_coding	10689	56.8
ENSRNOG00000000595	protein_coding	2053	44.2
ENSRNOG00000000596	protein_coding	3552	32.3
ENSRNOG00000000597	protein_coding	2509	20.4
ENSRNOG00000000598	protein_coding	2834	35.7
ENSRNOG00000000599	protein_coding	5947	63.4
ENSRNOG00000000604	protein_coding	2178	22.8
ENSRNOG00000000605	protein_coding	3043	78.5
ENSRNOG00000000606	protein_coding	4656	80
ENSRNOG00000000607	protein_coding	798	46.3
ENSRNOG00000000609	protein_coding	5389	49.6
ENSRNOG00000000610	protein_coding	727	58.1
ENSRNOG00000000611	protein_coding	1360	32.5
ENSRNOG00000000613	protein_coding	1520	7.2
ENSRNOG00000000614	protein_coding	5155	29.8
ENSRNOG00000000618	protein_coding	3069	47.8
ENSRNOG00000000620	protein_coding	1149	49.6
ENSRNOG00000000622	protein_coding	590	89.4
ENSRNOG00000000630	protein_coding	456	18.7
ENSRNOG00000000632	protein_coding	1335	9
ENSRNOG00000000633	protein_coding	5086	56.8
ENSRNOG00000000634	protein_coding	1283	97.3
ENSRNOG00000000635	long_noncoding_RNA	3546	74
ENSRNOG00000000636	protein_coding	3338	10.9
ENSRNOG00000000638	protein_coding	5055	77.1
ENSRNOG00000000639	pseudogene	1168	91.5
ENSRNOG00000000640	protein_coding	3233	33.7
ENSRNOG00000000641	protein_coding	1758	62
ENSRNOG00000000645	protein_coding	4864	52.6
ENSRNOG00000000648	protein_coding	8363	48.8
ENSRNOG00000000650	pseudogene	315	35.4
ENSRNOG00000000653	protein_coding	4907	21.1
ENSRNOG00000000655	protein_coding	5050	5.9
ENSRNOG00000000657	protein_coding	1101	28.3
ENSRNOG00000000658	protein_coding	9024	72.6
ENSRNOG00000000661	protein_coding	2906	51.2
ENSRNOG00000000662	protein_coding	741	19.2
ENSRNOG00000000663	protein_coding	3499	7.2
ENSRNOG00000000664	protein_coding	1744	96.2
ENSRNOG00000000665	protein_coding	1662	64.1
ENSRNOG00000000691	protein_coding	2708	50.5
ENSRNOG00000000692	protein_coding	1874	29.2
ENSRNOG00000000693	protein_coding	2337	40
ENSRNOG00000000695	protein_coding	3477	93.3
ENSRNOG00000000697	protein_coding	3412	21.4
ENSRNOG00000000699	protein_coding	1266	19.4
ENSRNOG00000000700	protein_coding	2167	48.8
ENSRNOG00000000701	protein_coding	924	70.1
ENSRNOG00000000702	protein_coding	3782	13.7
ENSRNOG00000000704	protein_coding	2530	35
ENSRNOG00000000708	protein_coding	5620	19
ENSRNOG00000000713	pseudogene	456	72.3
ENSRNOG00000000715	protein_coding	2356	26
ENSRNOG00000000716	protein_coding	1401	22
ENSRNOG00000000718	protein_coding	4291	83.9
ENSRNOG00000000720	protein_coding	1474	82.8
ENSRNOG00000000723	protein_coding	1608	19.2
ENSRNOG00000000726	protein_coding	903	99
ENSRNOG00000000728	protein_coding	1300	31.6
ENSRNOG00000000729	protein_coding	1492	38
ENSRNOG00000000746	protein_coding	966	58
ENSRNOG00000000747	protein_coding	945	48.3
ENSRNOG00000000748	pseudogene	498	33.1
ENSRNOG00000000749	protein_coding	963	69.4
ENSRNOG00000000759	protein_coding	1009	73
ENSRNOG00000000763	protein_coding	1322	62
ENSRNOG00000000765	protein_coding	943	43.2
ENSRNOG00000000767	pseudogene	940	45.3
ENSRNOG00000000768	protein_coding	736	88.6
ENSRNOG00000000774	protein_coding	4382	76.5
ENSRNOG00000000775	protein_coding	1577	60
ENSRNOG00000000777	protein_coding	1692	84.1
ENSRNOG00000000778	protein_coding	1022	78.1
ENSRNOG00000000779	protein_coding	641	63.8
ENSRNOG00000000780	protein_coding	1578	25.5
ENSRNOG00000000781	protein_coding	2001	90.3
ENSRNOG00000000782	protein_coding	2339	96.4
ENSRNOG00000000783	protein_coding	1005	27.8
ENSRNOG00000000785	protein_coding	2906	32.5
ENSRNOG00000000786	protein_coding	791	30.7
ENSRNOG00000000787	protein_coding	920	71.7
ENSRNOG00000000795	protein_coding	1810	41.9
ENSRNOG00000000796	protein_coding	10277	35
ENSRNOG00000000798	protein_coding	4776	23.3
ENSRNOG00000000799	protein_coding	3137	3.4
ENSRNOG00000000800	protein_coding	5076	82.5
ENSRNOG00000000801	protein_coding	1512	26.2
ENSRNOG00000000802	protein_coding	3906	66.9
ENSRNOG00000000804	protein_coding	1062	68.7
ENSRNOG00000000805	protein_coding	3127	3
ENSRNOG00000000808	protein_coding	2545	39.3
ENSRNOG00000000809	protein_coding	2024	99.9
ENSRNOG00000000811	protein_coding	1495	66.2
ENSRNOG00000000812	protein_coding	1179	33.2
ENSRNOG00000000814	protein_coding	833	71.3
ENSRNOG00000000815	protein_coding	1782	19.6
ENSRNOG00000000816	protein_coding	2632	94.6
ENSRNOG00000000818	protein_coding	1593	53.7
ENSRNOG00000000823	protein_coding	6588	97.6
ENSRNOG00000000824	protein_coding	4287	88.5
ENSRNOG00000000825	protein_coding	2290	19
ENSRNOG00000000826	protein_coding	2137	61.1
ENSRNOG00000000827	protein_coding	1098	80.4
ENSRNOG00000000831	protein_coding	1917	16.8
ENSRNOG00000000833	protein_coding	3645	63.6
ENSRNOG00000000836	protein_coding	1168	38.9
ENSRNOG00000000837	protein_coding	1687	23.2
ENSRNOG00000000838	protein_coding	1341	40.1
ENSRNOG00000000839	protein_coding	1458	3.6
ENSRNOG00000000840	protein_coding	1461	88.4
ENSRNOG00000000841	protein_coding	1700	51.5
ENSRNOG00000000842	protein_coding	1381	80.3
ENSRNOG00000000843	protein_coding	381	53
ENSRNOG00000000844	protein_coding	633	72.5
ENSRNOG00000000846	protein_coding	686	44
ENSRNOG00000000847	protein_coding	928	63.8
ENSRNOG00000000848	protein_coding	1407	48.6
ENSRNOG00000000850	protein_coding	760	60.8
ENSRNOG00000000851	protein_coding	3612	34.7
ENSRNOG00000000852	protein_coding	6849	91.6
ENSRNOG00000000853	protein_coding	1504	86
ENSRNOG00000000854	protein_coding	938	14.9
ENSRNOG00000000855	protein_coding	444	82.9
ENSRNOG00000000857	protein_coding	2901	40.4
ENSRNOG00000000858	protein_coding	951	16.3
ENSRNOG00000000860	protein_coding	2976	25.3
ENSRNOG00000000861	protein_coding	3662	91.5
ENSRNOG00000000866	protein_coding	1978	51.1
ENSRNOG00000000867	protein_coding	4023	20.3
ENSRNOG00000000869	protein_coding	2786	33.4
ENSRNOG00000000871	protein_coding	2584	40.5
ENSRNOG00000000873	protein_coding	2679	6.8
ENSRNOG00000000875	protein_coding	2514	38.5
ENSRNOG00000000878	protein_coding	2244	68.9
ENSRNOG00000000879	protein_coding	4761	61.8
ENSRNOG00000000881	protein_coding	4122	40.3
ENSRNOG00000000885	protein_coding	3069	19.9
ENSRNOG00000000886	protein_coding	786	38.6
ENSRNOG00000000887	pseudogene	738	49.5
ENSRNOG00000000888	protein_coding	1394	73.9
ENSRNOG00000000889	protein_coding	2331	55.6
ENSRNOG00000000891	protein_coding	1395	71.5
ENSRNOG00000000893	protein_coding	1672	57.3
ENSRNOG00000000894	protein_coding	8976	46.9
ENSRNOG00000000895	protein_coding	2826	55.4
ENSRNOG00000000896	protein_coding	471	37
ENSRNOG00000000897	protein_coding	2214	18.8
ENSRNOG00000000900	protein_coding	1776	13.5
ENSRNOG00000000901	protein_coding	1540	4.1
ENSRNOG00000000902	protein_coding	3446	54.8
ENSRNOG00000000903	protein_coding	1789	74.2
ENSRNOG00000000904	protein_coding	1890	34.4
ENSRNOG00000000905	protein_coding	1734	96.8
ENSRNOG00000000906	protein_coding	2221	16.3
ENSRNOG00000000907	protein_coding	989	59.5
ENSRNOG00000000909	protein_coding	3591	34.3
ENSRNOG00000000913	protein_coding	2476	24.3
ENSRNOG00000000916	protein_coding	1767	13.1
ENSRNOG00000000917	protein_coding	312	13
ENSRNOG00000000918	protein_coding	2486	9.4
ENSRNOG00000000920	protein_coding	1534	69.1
ENSRNOG00000000921	protein_coding	2695	53
ENSRNOG00000000922	protein_coding	2234	49.6
ENSRNOG00000000923	protein_coding	2200	20.1
ENSRNOG00000000924	protein_coding	6471	1.4
ENSRNOG00000000925	protein_coding	1160	61.1
ENSRNOG00000000926	protein_coding	1304	17.3
ENSRNOG00000000931	protein_coding	3547	28
ENSRNOG00000000934	protein_coding	4005	6.1
ENSRNOG00000000936	protein_coding	2586	16.4
ENSRNOG00000000937	protein_coding	2411	70.7
ENSRNOG00000000938	protein_coding	1104	70.8
ENSRNOG00000000940	protein_coding	6968	71.9
ENSRNOG00000000942	protein_coding	2482	27.1
ENSRNOG00000000943	pseudogene	267	38.1
ENSRNOG00000000952	protein_coding	786	78.6
ENSRNOG00000000954	protein_coding	950	80.6
ENSRNOG00000000955	protein_coding	4496	70.9
ENSRNOG00000000956	protein_coding	1116	71
ENSRNOG00000000957	protein_coding	483	51.2
ENSRNOG00000000958	pseudogene	1113	64.2
ENSRNOG00000000961	protein_coding	3022	7.1
ENSRNOG00000000962	protein_coding	2730	90.9
ENSRNOG00000000963	protein_coding	3219	3.5
ENSRNOG00000000964	pseudogene	777	27.2
ENSRNOG00000000967	protein_coding	3191	49.6
ENSRNOG00000000968	protein_coding	3326	97.6
ENSRNOG00000000969	protein_coding	2007	21.1
ENSRNOG00000000973	protein_coding	1586	36.5
ENSRNOG00000000974	protein_coding	2031	31
ENSRNOG00000000975	protein_coding	2070	76.7
ENSRNOG00000000977	protein_coding	4065	97.7
ENSRNOG00000000978	long_noncoding_RNA	799	58.7
ENSRNOG00000000979	protein_coding	1124	53.4
ENSRNOG00000000981	protein_coding	2483	63.6
ENSRNOG00000000983	protein_coding	2461	71.8
ENSRNOG00000000985	protein_coding	1658	72.5
ENSRNOG00000000986	protein_coding	4141	4.8
ENSRNOG00000000987	protein_coding	2981	24.1
ENSRNOG00000000988	protein_coding	2792	37.8
ENSRNOG00000000989	protein_coding	834	38.5
ENSRNOG00000000990	protein_coding	1237	35.8
ENSRNOG00000000991	protein_coding	1516	68.7
ENSRNOG00000000993	protein_coding	461	62.9
ENSRNOG00000000994	protein_coding	2118	77.9
ENSRNOG00000000996	protein_coding	1105	60.8
ENSRNOG00000000999	protein_coding	5101	52.7
ENSRNOG00000001001	protein_coding	1220	23.2
ENSRNOG00000001003	protein_coding	1202	26.5
ENSRNOG00000001004	protein_coding	8576	51.6
ENSRNOG00000001005	protein_coding	1995	15
ENSRNOG00000001006	protein_coding	2635	41.2
ENSRNOG00000001007	protein_coding	2276	24.5
ENSRNOG00000001009	protein_coding	744	1.4
ENSRNOG00000001010	protein_coding	4267	29.7
ENSRNOG00000001011	protein_coding	1609	89.5
ENSRNOG00000001017	protein_coding	915	85.9
ENSRNOG00000001027	protein_coding	774	5.9
ENSRNOG00000001030	protein_coding	4588	2.6
ENSRNOG00000001031	protein_coding	702	66.3
ENSRNOG00000001032	protein_coding	2685	53.5
ENSRNOG00000001033	protein_coding	1914	44.2
ENSRNOG00000001034	protein_coding	2929	28.1
ENSRNOG00000001035	protein_coding	2107	89
ENSRNOG00000001036	protein_coding	3067	57.8
ENSRNOG00000001037	protein_coding	1490	1.7
ENSRNOG00000001039	protein_coding	1589	15.3
ENSRNOG00000001040	protein_coding	2891	56.7
ENSRNOG00000001043	protein_coding	2343	24.5
ENSRNOG00000001044	protein_coding	1137	20.4
ENSRNOG00000001047	protein_coding	1308	82.9
ENSRNOG00000001048	protein_coding	1477	13.3
ENSRNOG00000001049	protein_coding	793	68
ENSRNOG00000001050	protein_coding	2430	38
ENSRNOG00000001052	protein_coding	1807	15.6
ENSRNOG00000001053	protein_coding	1958	27.6
ENSRNOG00000001055	protein_coding	2417	85.3
ENSRNOG00000001056	protein_coding	1705	77.2
ENSRNOG00000001057	protein_coding	1208	50.4
ENSRNOG00000001058	protein_coding	1783	1.3
ENSRNOG00000001059	protein_coding	5049	69.5
ENSRNOG00000001060	protein_coding	1107	36.6
ENSRNOG00000001061	protein_coding	1289	99.5
ENSRNOG00000001062	protein_coding	969	8.6
ENSRNOG00000001064	protein_coding	5357	18.1
ENSRNOG00000001065	protein_coding	3474	31.2
ENSRNOG00000001066	protein_coding	2802	33.8
ENSRNOG00000001068	protein_coding	2078	84.8
ENSRNOG00000001069	protein_coding	2439	97.4
ENSRNOG00000001070	protein_coding	1226	40.5
ENSRNOG00000001071	protein_coding	321	12
ENSRNOG00000001072	protein_coding	3349	16.5
ENSRNOG00000001073	protein_coding	3052	85.2
ENSRNOG00000001074	protein_coding	6589	15.8
ENSRNOG00000001079	protein_coding	2010	8
ENSRNOG00000001080	protein_coding	1187	95.1
ENSRNOG00000001081	protein_coding	1645	74.9
ENSRNOG00000001082	protein_coding	5434	8.6
ENSRNOG00000001083	protein_coding	1791	98
ENSRNOG00000001086	protein_coding	2520	86.4
ENSRNOG00000001088	protein_coding	1298	30.2
ENSRNOG00000001090	protein_coding	5621	66.3
ENSRNOG00000001091	protein_coding	4340	90.8
ENSRNOG00000001092	protein_coding	3840	23
ENSRNOG00000001094	protein_coding	3051	75.4
ENSRNOG00000001098	protein_coding	7071	22.6
ENSRNOG00000001099	protein_coding	3536	87.3
ENSRNOG00000001101	protein_coding	5278	18.4
ENSRNOG00000001103	long_noncoding_RNA	6348	1.1
ENSRNOG00000001104	protein_coding	5576	36.5
ENSRNOG00000001106	protein_coding	582	4.2
ENSRNOG00000001107	protein_coding	975	48.8
ENSRNOG00000001108	protein_coding	1983	32.3
ENSRNOG00000001111	protein_coding	10344	70.6
ENSRNOG00000001113	protein_coding	2146	76.1
ENSRNOG00000001114	protein_coding	1868	51.1
ENSRNOG00000001115	protein_coding	2401	92.8
ENSRNOG00000001117	protein_coding	4168	19.3
ENSRNOG00000001120	protein_coding	8970	18.5
ENSRNOG00000001123	protein_coding	2546	98.5
ENSRNOG00000001124	protein_coding	4194	10.8
ENSRNOG00000001126	protein_coding	5072	6.3
ENSRNOG00000001128	protein_coding	645	97.5
ENSRNOG00000001129	protein_coding	1860	56.3
ENSRNOG00000001130	protein_coding	6828	55
ENSRNOG00000001134	protein_coding	1608	15.5
ENSRNOG00000001135	protein_coding	1514	19.2
ENSRNOG00000001136	protein_coding	1096	78.7
ENSRNOG00000001138	protein_coding	2886	84.9
ENSRNOG00000001139	protein_coding	2169	51.3
ENSRNOG00000001141	protein_coding	1806	93.7
ENSRNOG00000001142	protein_coding	2055	85.2
ENSRNOG00000001143	protein_coding	6825	79.7
ENSRNOG00000001148	protein_coding	1093	11.1
ENSRNOG00000001149	protein_coding	3709	36.1
ENSRNOG00000001151	protein_coding	1641	93.7
ENSRNOG00000001152	protein_coding	3065	27.3
ENSRNOG00000001153	protein_coding	568	75.7
ENSRNOG00000001156	protein_coding	2894	21.5
ENSRNOG00000001157	protein_coding	3978	67.6
ENSRNOG00000001158	protein_coding	3529	55.7
ENSRNOG00000001159	protein_coding	452	51.8
ENSRNOG00000001160	protein_coding	1087	21.3
ENSRNOG00000001161	protein_coding	1953	87.9
ENSRNOG00000001162	protein_coding	568	40.8
ENSRNOG00000001163	protein_coding	1096	9.5
ENSRNOG00000001164	protein_coding	462	32.8
ENSRNOG00000001165	protein_coding	2691	66.7
ENSRNOG00000001167	protein_coding	2123	59.2
ENSRNOG00000001169	protein_coding	2931	7.3
ENSRNOG00000001170	protein_coding	549	27.3
ENSRNOG00000001171	protein_coding	1559	99.8
ENSRNOG00000001172	protein_coding	4100	63.6
ENSRNOG00000001173	protein_coding	1108	43.2
ENSRNOG00000001174	protein_coding	2262	93.3
ENSRNOG00000001177	protein_coding	1767	89.4
ENSRNOG00000001178	protein_coding	2709	75.4
ENSRNOG00000001181	protein_coding	3609	28.5
ENSRNOG00000001182	protein_coding	1562	94
ENSRNOG00000001183	protein_coding	3538	95.2
ENSRNOG00000001184	protein_coding	4269	74.8
ENSRNOG00000001185	protein_coding	1414	91.9
ENSRNOG00000001187	protein_coding	2748	5.1
ENSRNOG00000001189	protein_coding	4984	26.6
ENSRNOG00000001190	protein_coding	3123	40.8
ENSRNOG00000001191	protein_coding	2784	29.1
ENSRNOG00000001192	protein_coding	1649	37.7
ENSRNOG00000001193	protein_coding	2154	13.9
ENSRNOG00000001194	protein_coding	4403	96.9
ENSRNOG00000001195	protein_coding	3211	5.3
ENSRNOG00000001198	protein_coding	1807	36
ENSRNOG00000001199	protein_coding	1439	47
ENSRNOG00000001201	protein_coding	640	65.8
ENSRNOG00000001203	protein_coding	1829	50.8
ENSRNOG00000001204	protein_coding	3639	38
ENSRNOG00000001205	protein_coding	6003	56.6
ENSRNOG00000001210	protein_coding	3904	41.1
ENSRNOG00000001211	protein_coding	1276	17.8
ENSRNOG00000001212	protein_coding	1688	53.2
ENSRNOG00000001213	protein_coding	1891	24.5
ENSRNOG00000001214	protein_coding	2753	43
ENSRNOG00000001215	protein_coding	1786	61
ENSRNOG00000001216	protein_coding	4555	62.2
ENSRNOG00000001217	protein_coding	951	49.1
ENSRNOG00000001218	protein_coding	759	93.9
ENSRNOG00000001219	protein_coding	1713	44.4
ENSRNOG00000001220	protein_coding	333	90.8
ENSRNOG00000001222	protein_coding	1918	22.9
ENSRNOG00000001223	protein_coding	2571	88
ENSRNOG00000001224	protein_coding	3151	77.7
ENSRNOG00000001225	protein_coding	1738	50.5
ENSRNOG00000001226	pseudogene	471	24.1
ENSRNOG00000001227	protein_coding	6441	53.5
ENSRNOG00000001228	protein_coding	2259	94.9
ENSRNOG00000001229	protein_coding	5007	62.1
ENSRNOG00000001232	protein_coding	2419	11.8
ENSRNOG00000001235	protein_coding	3377	70.2
ENSRNOG00000001236	protein_coding	3532	9.7
ENSRNOG00000001237	protein_coding	7262	9.2
ENSRNOG00000001238	protein_coding	2065	85.4
ENSRNOG00000001239	protein_coding	633	87.7
ENSRNOG00000001241	protein_coding	2361	64.1
ENSRNOG00000001242	protein_coding	1785	22.9
ENSRNOG00000001243	protein_coding	3575	94.9
ENSRNOG00000001245	protein_coding	2052	6.4
ENSRNOG00000001247	protein_coding	5784	68.8
ENSRNOG00000001249	protein_coding	3078	38.3
ENSRNOG00000001250	protein_coding	2137	56.2
ENSRNOG00000001251	protein_coding	568	14.8
ENSRNOG00000001252	protein_coding	1614	20.5
ENSRNOG00000001253	protein_coding	2919	94.9
ENSRNOG00000001254	protein_coding	3695	74
ENSRNOG00000001255	protein_coding	4520	40
ENSRNOG00000001256	protein_coding	3654	80
ENSRNOG00000001258	protein_coding	2617	5.3
ENSRNOG00000001259	protein_coding	5092	23.3
ENSRNOG00000001260	protein_coding	862	26.8
ENSRNOG00000001261	protein_coding	1866	8.9
ENSRNOG00000001262	protein_coding	1320	58.1
ENSRNOG00000001265	protein_coding	2612	85.5
ENSRNOG00000001269	protein_coding	2375	35.2
ENSRNOG00000001270	protein_coding	1186	25.2
ENSRNOG00000001271	protein_coding	6577	11.2
ENSRNOG00000001272	protein_coding	6232	8.1
ENSRNOG00000001273	protein_coding	793	32.2
ENSRNOG00000001274	protein_coding	1159	3.8
ENSRNOG00000001275	protein_coding	1826	50.4
ENSRNOG00000001276	protein_coding	9447	16.1
ENSRNOG00000001277	protein_coding	2645	4.9
ENSRNOG00000001278	protein_coding	1596	79.7
ENSRNOG00000001283	protein_coding	2458	60.9
ENSRNOG00000001284	protein_coding	2383	48.9
ENSRNOG00000001285	protein_coding	5555	26.3
ENSRNOG00000001287	protein_coding	1279	58.2
ENSRNOG00000001288	protein_coding	1815	61.7
ENSRNOG00000001289	protein_coding	1442	10.3
ENSRNOG00000001293	protein_coding	2091	41.2
ENSRNOG00000001294	protein_coding	2028	38.1
ENSRNOG00000001295	protein_coding	1484	78.3
ENSRNOG00000001296	protein_coding	3549	19.9
ENSRNOG00000001297	protein_coding	1974	34.4
ENSRNOG00000001298	protein_coding	1977	76.8
ENSRNOG00000001299	protein_coding	4077	16
ENSRNOG00000001300	protein_coding	1970	80.6
ENSRNOG00000001302	protein_coding	2485	7.2
ENSRNOG00000001303	protein_coding	5932	78.3
ENSRNOG00000001304	protein_coding	3856	41.5
ENSRNOG00000001309	protein_coding	2136	85.2
ENSRNOG00000001311	protein_coding	1247	38.9
ENSRNOG00000001312	protein_coding	1367	43.1
ENSRNOG00000001313	protein_coding	2462	99.6
ENSRNOG00000001314	protein_coding	2967	54.4
ENSRNOG00000001315	protein_coding	1728	92
ENSRNOG00000001316	protein_coding	2433	13.4
ENSRNOG00000001317	protein_coding	4648	65
ENSRNOG00000001323	protein_coding	3225	92.3
ENSRNOG00000001324	protein_coding	1548	95.2
ENSRNOG00000001325	protein_coding	1403	80.7
ENSRNOG00000001329	protein_coding	777	92.2
ENSRNOG00000001331	protein_coding	1960	37.2
ENSRNOG00000001333	protein_coding	1246	18
ENSRNOG00000001335	protein_coding	3137	25.8
ENSRNOG00000001336	protein_coding	1122	76.1
ENSRNOG00000001337	protein_coding	5949	57.5
ENSRNOG00000001338	protein_coding	1535	41.3
ENSRNOG00000001339	protein_coding	1343	5.5
ENSRNOG00000001341	protein_coding	1317	94.5
ENSRNOG00000001342	protein_coding	3888	66.7
ENSRNOG00000001344	protein_coding	1876	60
ENSRNOG00000001345	protein_coding	1682	15.1
ENSRNOG00000001346	protein_coding	1173	91.6
ENSRNOG00000001347	pseudogene	2955	11.3
ENSRNOG00000001348	protein_coding	1091	68.3
ENSRNOG00000001349	protein_coding	2484	64.5
ENSRNOG00000001350	protein_coding	3140	75.3
ENSRNOG00000001351	protein_coding	2498	80.6
ENSRNOG00000001352	protein_coding	12776	33.6
ENSRNOG00000001353	protein_coding	1362	36.1
ENSRNOG00000001355	protein_coding	2093	89.1
ENSRNOG00000001357	protein_coding	1262	4.8
ENSRNOG00000001360	protein_coding	4241	30.6
ENSRNOG00000001367	protein_coding	2611	53.2
ENSRNOG00000001368	protein_coding	2657	41
ENSRNOG00000001369	protein_coding	1958	55
ENSRNOG00000001374	protein_coding	3238	75.1
ENSRNOG00000001375	protein_coding	2207	84.5
ENSRNOG00000001376	protein_coding	1777	17.4
ENSRNOG00000001377	protein_coding	3252	25.1
ENSRNOG00000001378	protein_coding	1374	87.1
ENSRNOG00000001379	protein_coding	1652	7.6
ENSRNOG00000001383	protein_coding	2665	28.6
ENSRNOG00000001385	protein_coding	2190	39.7
ENSRNOG00000001387	protein_coding	3103	89.7
ENSRNOG00000001388	protein_coding	1310	62.4
ENSRNOG00000001389	protein_coding	1969	50.4
ENSRNOG00000001391	protein_coding	1378	82.5
ENSRNOG00000001392	protein_coding	1890	81.3
ENSRNOG00000001396	protein_coding	1003	98.3
ENSRNOG00000001397	protein_coding	4295	36.9
ENSRNOG00000001399	protein_coding	3503	7.1
ENSRNOG00000001402	protein_coding	3059	41.2
ENSRNOG00000001404	protein_coding	2742	69.2
ENSRNOG00000001407	protein_coding	3009	25.7
ENSRNOG00000001408	protein_coding	1905	13.3
ENSRNOG00000001409	protein_coding	1624	95.6
ENSRNOG00000001410	protein_coding	3939	55
ENSRNOG00000001412	protein_coding	1376	45.8
ENSRNOG00000001414	protein_coding	3063	75.3
ENSRNOG00000001415	protein_coding	1344	16.5
ENSRNOG00000001416	protein_coding	2638	72.3
ENSRNOG00000001417	protein_coding	2750	39.2
ENSRNOG00000001418	protein_coding	983	78.4
ENSRNOG00000001419	protein_coding	2011	74.3
ENSRNOG00000001420	protein_coding	1187	91.3
ENSRNOG00000001422	protein_coding	2176	21.5
ENSRNOG00000001424	protein_coding	4512	49.4
ENSRNOG00000001425	protein_coding	2806	41
ENSRNOG00000001426	protein_coding	4077	78.4
ENSRNOG00000001427	protein_coding	4210	20.1
ENSRNOG00000001428	protein_coding	1905	13.7
ENSRNOG00000001429	protein_coding	2219	98.5
ENSRNOG00000001430	protein_coding	728	44.9
ENSRNOG00000001431	protein_coding	2802	84.3
ENSRNOG00000001432	protein_coding	2665	64.5
ENSRNOG00000001434	protein_coding	1322	71.9
ENSRNOG00000001435	protein_coding	1761	6.7
ENSRNOG00000001436	protein_coding	3410	9.2
ENSRNOG00000001439	protein_coding	3549	73.4
ENSRNOG00000001440	protein_coding	1319	88.7
ENSRNOG00000001441	protein_coding	1555	15.9
ENSRNOG00000001442	protein_coding	2438	43
ENSRNOG00000001443	protein_coding	1322	79.3
ENSRNOG00000001444	protein_coding	511	25.9
ENSRNOG00000001448	protein_coding	7376	42.5
ENSRNOG00000001449	protein_coding	5506	23
ENSRNOG00000001450	protein_coding	1572	28.2
ENSRNOG00000001451	protein_coding	1423	14.9
ENSRNOG00000001452	protein_coding	2315	16.3
ENSRNOG00000001453	protein_coding	6833	32.9
ENSRNOG00000001454	protein_coding	2414	63.8
ENSRNOG00000001455	protein_coding	6733	60.9
ENSRNOG00000001456	protein_coding	6206	100
ENSRNOG00000001457	protein_coding	1526	34.9
ENSRNOG00000001465	protein_coding	1581	16
ENSRNOG00000001466	protein_coding	1467	48.4
ENSRNOG00000001469	protein_coding	3395	13.6
ENSRNOG00000001470	protein_coding	3290	20
ENSRNOG00000001474	protein_coding	856	27.6
ENSRNOG00000001476	protein_coding	1796	31.3
ENSRNOG00000001478	protein_coding	3787	10.3
ENSRNOG00000001479	protein_coding	4695	38.7
ENSRNOG00000001480	protein_coding	2758	56.3
ENSRNOG00000001482	long_noncoding_RNA	2943	47
ENSRNOG00000001483	protein_coding	2524	90.2
ENSRNOG00000001484	protein_coding	1239	26.2
ENSRNOG00000001488	protein_coding	1068	74.7
ENSRNOG00000001489	protein_coding	1867	19.1
ENSRNOG00000001490	protein_coding	1134	47.8
ENSRNOG00000001492	protein_coding	3109	74.4
ENSRNOG00000001493	protein_coding	1903	54.9
ENSRNOG00000001494	protein_coding	1537	99.1
ENSRNOG00000001499	protein_coding	570	9.5
ENSRNOG00000001500	protein_coding	1119	77.4
ENSRNOG00000001501	protein_coding	1145	80.8
ENSRNOG00000001506	protein_coding	1944	33.4
ENSRNOG00000001510	pseudogene	453	36.4
ENSRNOG00000001512	protein_coding	1074	3.9
ENSRNOG00000001514	protein_coding	2330	96.4
ENSRNOG00000001515	protein_coding	1592	13.7
ENSRNOG00000001516	protein_coding	3033	16.7
ENSRNOG00000001517	protein_coding	1579	38
ENSRNOG00000001518	protein_coding	5964	70
ENSRNOG00000001519	protein_coding	999	32.9
ENSRNOG00000001520	protein_coding	2757	97.7
ENSRNOG00000001524	protein_coding	1638	86.8
ENSRNOG00000001525	protein_coding	3618	70.7
ENSRNOG00000001527	protein_coding	4433	64
ENSRNOG00000001528	protein_coding	1481	12.1
ENSRNOG00000001531	protein_coding	1206	62.4
ENSRNOG00000001544	protein_coding	5307	48.1
ENSRNOG00000001547	protein_coding	1935	41.1
ENSRNOG00000001548	protein_coding	2307	47.6
ENSRNOG00000001551	protein_coding	909	99.3
ENSRNOG00000001554	protein_coding	1692	21.8
ENSRNOG00000001555	protein_coding	1322	39.2
ENSRNOG00000001557	protein_coding	1614	5.5
ENSRNOG00000001559	protein_coding	1212	1.6
ENSRNOG00000001566	protein_coding	168	26.9
ENSRNOG00000001567	protein_coding	843	88.1
ENSRNOG00000001570	protein_coding	528	98.5
ENSRNOG00000001571	protein_coding	2248	55.8
ENSRNOG00000001572	protein_coding	1830	93.8
ENSRNOG00000001573	protein_coding	4531	21.9
ENSRNOG00000001575	protein_coding	3011	29.1
ENSRNOG00000001577	protein_coding	2527	65.9
ENSRNOG00000001578	protein_coding	2695	91.1
ENSRNOG00000001580	protein_coding	1800	95.1
ENSRNOG00000001581	protein_coding	2232	90.5
ENSRNOG00000001582	protein_coding	3519	50.1
ENSRNOG00000001584	protein_coding	1724	51.3
ENSRNOG00000001585	protein_coding	7910	84.4
ENSRNOG00000001587	protein_coding	964	8.6
ENSRNOG00000001588	protein_coding	2483	52.4
ENSRNOG00000001589	protein_coding	1119	54.8
ENSRNOG00000001592	protein_coding	2521	42.9
ENSRNOG00000001593	protein_coding	1515	31.1
ENSRNOG00000001596	protein_coding	726	60.6
ENSRNOG00000001597	protein_coding	1850	41.5
ENSRNOG00000001598	protein_coding	2885	77.2
ENSRNOG00000001599	protein_coding	2145	60.3
ENSRNOG00000001601	protein_coding	216	93.6
ENSRNOG00000001602	protein_coding	7137	64.2
ENSRNOG00000001603	protein_coding	1186	3.5
ENSRNOG00000001607	protein_coding	4400	95.4
ENSRNOG00000001608	protein_coding	3137	42
ENSRNOG00000001609	protein_coding	3227	60.7
ENSRNOG00000001611	protein_coding	509	35
ENSRNOG00000001613	protein_coding	4883	46.1
ENSRNOG00000001616	protein_coding	4876	12.4
ENSRNOG00000001618	protein_coding	3615	84.5
ENSRNOG00000001620	protein_coding	6587	87.3
ENSRNOG00000001621	protein_coding	3754	92.8
ENSRNOG00000001622	protein_coding	4370	23.7
ENSRNOG00000001623	protein_coding	5166	57.4
ENSRNOG00000001627	protein_coding	3447	25.1
ENSRNOG00000001628	protein_coding	652	81
ENSRNOG00000001629	protein_coding	2500	27.4
ENSRNOG00000001632	protein_coding	9340	19.7
ENSRNOG00000001633	protein_coding	1961	21.2
ENSRNOG00000001634	protein_coding	2736	23.9
ENSRNOG00000001640	protein_coding	1683	52.2
ENSRNOG00000001642	protein_coding	3798	20
ENSRNOG00000001643	protein_coding	1004	50
ENSRNOG00000001644	protein_coding	1266	35.7
ENSRNOG00000001645	protein_coding	3958	32.7
ENSRNOG00000001647	protein_coding	3614	43.6
ENSRNOG00000001652	protein_coding	2386	11.6
ENSRNOG00000001653	protein_coding	2104	37.1
ENSRNOG00000001654	protein_coding	2750	80
ENSRNOG00000001656	protein_coding	1486	25.4
ENSRNOG00000001657	protein_coding	2006	84.1
ENSRNOG00000001658	protein_coding	3081	54
ENSRNOG00000001662	protein_coding	2838	76
ENSRNOG00000001675	pseudogene	915	83
ENSRNOG00000001679	protein_coding	1861	94.8
ENSRNOG00000001680	protein_coding	1392	92
ENSRNOG00000001681	protein_coding	2098	36.5
ENSRNOG00000001682	protein_coding	6003	21.2
ENSRNOG00000001684	protein_coding	1424	69.5
ENSRNOG00000001686	protein_coding	2823	89.4
ENSRNOG00000001687	protein_coding	3726	69.7
ENSRNOG00000001689	protein_coding	1853	11.4
ENSRNOG00000001691	protein_coding	1416	22.7
ENSRNOG00000001692	protein_coding	2034	46.4
ENSRNOG00000001699	protein_coding	1699	37.8
ENSRNOG00000001700	protein_coding	3303	77.5
ENSRNOG00000001701	protein_coding	1153	4.4
ENSRNOG00000001704	protein_coding	2010	11.3
ENSRNOG00000001706	protein_coding	8931	66.6
ENSRNOG00000001707	protein_coding	4509	18.5
ENSRNOG00000001708	protein_coding	4621	51.8
ENSRNOG00000001709	protein_coding	1800	44.5
ENSRNOG00000001710	protein_coding	2521	77.6
ENSRNOG00000001711	protein_coding	2976	3.5
ENSRNOG00000001712	protein_coding	1421	32.2
ENSRNOG00000001713	protein_coding	3648	15.4
ENSRNOG00000001714	protein_coding	4284	1.2
ENSRNOG00000001715	protein_coding	3756	60.7
ENSRNOG00000001717	protein_coding	3138	81.4
ENSRNOG00000001719	protein_coding	2946	30.6
ENSRNOG00000001720	protein_coding	1444	98.5
ENSRNOG00000001724	protein_coding	790	75.1
ENSRNOG00000001726	protein_coding	2013	36.6
ENSRNOG00000001727	protein_coding	2345	86.4
ENSRNOG00000001728	protein_coding	2384	66
ENSRNOG00000001729	protein_coding	1179	25.6
ENSRNOG00000001730	protein_coding	3578	73.2
ENSRNOG00000001733	protein_coding	1980	70.2
ENSRNOG00000001736	protein_coding	2261	29.8
ENSRNOG00000001738	protein_coding	4797	99.5
ENSRNOG00000001739	protein_coding	4197	89.8
ENSRNOG00000001742	protein_coding	3203	87.9
ENSRNOG00000001746	protein_coding	1839	29.2
ENSRNOG00000001747	protein_coding	5466	40.8
ENSRNOG00000001748	protein_coding	790	55.9
ENSRNOG00000001750	protein_coding	3267	29.9
ENSRNOG00000001752	protein_coding	2472	18.5
ENSRNOG00000001754	protein_coding	1459	19
ENSRNOG00000001756	protein_coding	1149	55.7
ENSRNOG00000001757	protein_coding	2321	89.3
ENSRNOG00000001758	protein_coding	883	70.1
ENSRNOG00000001762	protein_coding	4300	22.6
ENSRNOG00000001764	protein_coding	4130	36.6
ENSRNOG00000001765	protein_coding	1603	52.4
ENSRNOG00000001766	protein_coding	4787	78.4
ENSRNOG00000001767	protein_coding	741	57.9
ENSRNOG00000001769	protein_coding	4224	25.6
ENSRNOG00000001770	protein_coding	3101	48.9
ENSRNOG00000001773	protein_coding	1821	19.8
ENSRNOG00000001774	protein_coding	2310	38.1
ENSRNOG00000001776	protein_coding	1571	41.2
ENSRNOG00000001777	protein_coding	6720	85.3
ENSRNOG00000001781	protein_coding	4383	43.8
ENSRNOG00000001782	protein_coding	4037	70.5
ENSRNOG00000001783	protein_coding	1984	51.5
ENSRNOG00000001785	protein_coding	3897	81.9
ENSRNOG00000001786	protein_coding	2423	94.2
ENSRNOG00000001789	protein_coding	2817	47.1
ENSRNOG00000001792	protein_coding	2540	31.5
ENSRNOG00000001793	protein_coding	6224	91.1
ENSRNOG00000001794	protein_coding	3105	11
ENSRNOG00000001795	long_noncoding_RNA	3889	32.7
ENSRNOG00000001796	protein_coding	3467	10.2
ENSRNOG00000001797	protein_coding	1686	19.6
ENSRNOG00000001803	protein_coding	1927	78.3
ENSRNOG00000001804	protein_coding	6174	39.3
ENSRNOG00000001806	protein_coding	1527	36.8
ENSRNOG00000001807	protein_coding	3552	15.3
ENSRNOG00000001808	protein_coding	2760	88.7
ENSRNOG00000001809	protein_coding	1721	34.7
ENSRNOG00000001811	protein_coding	2844	70.1
ENSRNOG00000001813	protein_coding	2528	18.4
ENSRNOG00000001815	protein_coding	1879	84.4
ENSRNOG00000001816	protein_coding	1183	10.2
ENSRNOG00000001817	protein_coding	2047	18
ENSRNOG00000001820	protein_coding	794	51.5
ENSRNOG00000001821	protein_coding	1876	91.5
ENSRNOG00000001823	protein_coding	3947	36.8
ENSRNOG00000001825	protein_coding	2379	93.7
ENSRNOG00000001827	protein_coding	2115	22.4
ENSRNOG00000001828	protein_coding	4578	46.5
ENSRNOG00000001829	protein_coding	3260	34.7
ENSRNOG00000001830	protein_coding	1746	38.4
ENSRNOG00000001833	protein_coding	3339	11.9
ENSRNOG00000001834	protein_coding	1214	17.2
ENSRNOG00000001837	protein_coding	613	54.2
ENSRNOG00000001839	protein_coding	624	79.4
ENSRNOG00000001840	protein_coding	1074	45.9
ENSRNOG00000001842	protein_coding	2238	16.4
ENSRNOG00000001843	protein_coding	3389	72.3
ENSRNOG00000001844	protein_coding	3228	36.9
ENSRNOG00000001845	protein_coding	2958	45.6
ENSRNOG00000001847	protein_coding	2443	37.4
ENSRNOG00000001849	protein_coding	1471	55.9
ENSRNOG00000001851	protein_coding	4364	36.1
ENSRNOG00000001852	protein_coding	1556	95.3
ENSRNOG00000001854	protein_coding	3073	99.6
ENSRNOG00000001858	protein_coding	357	45.5
ENSRNOG00000001859	protein_coding	1064	20.9
ENSRNOG00000001860	protein_coding	1964	35.7
ENSRNOG00000001861	protein_coding	1397	94
ENSRNOG00000001862	protein_coding	2631	8.4
ENSRNOG00000001864	protein_coding	909	12.6
ENSRNOG00000001865	protein_coding	2266	1.7
ENSRNOG00000001867	protein_coding	3382	78.8
ENSRNOG00000001868	protein_coding	5081	98
ENSRNOG00000001869	protein_coding	2169	54.3
ENSRNOG00000001870	protein_coding	2805	95.7
ENSRNOG00000001872	protein_coding	1143	39.6
ENSRNOG00000001873	protein_coding	2286	5.3
ENSRNOG00000001874	protein_coding	2353	48.1
ENSRNOG00000001875	protein_coding	3450	61.5
ENSRNOG00000001876	protein_coding	1300	9.9
ENSRNOG00000001877	protein_coding	3243	79.9
ENSRNOG00000001878	protein_coding	2562	29.2
ENSRNOG00000001880	protein_coding	1509	12.7
ENSRNOG00000001884	protein_coding	1052	38.7
ENSRNOG00000001885	protein_coding	2396	78.1
ENSRNOG00000001886	protein_coding	4538	45.9
ENSRNOG00000001888	protein_coding	3760	62.5
ENSRNOG00000001889	protein_coding	1636	95.8
ENSRNOG00000001890	protein_coding	1971	67.6
ENSRNOG00000001891	protein_coding	1521	12.2
ENSRNOG00000001892	protein_coding	1855	60.4
ENSRNOG00000001893	protein_coding	1802	81.9
ENSRNOG00000001908	protein_coding	3632	76.7
ENSRNOG00000001911	protein_coding	1331	50.4
ENSRNOG00000001912	protein_coding	3059	65.9
ENSRNOG00000001915	protein_coding	2558	96
ENSRNOG00000001916	protein_coding	4070	84.8
ENSRNOG00000001923	protein_coding	5992	80.6
ENSRNOG00000001924	protein_coding	5324	4.9
ENSRNOG00000001926	protein_coding	3301	43
ENSRNOG00000001928	protein_coding	2828	56.8
ENSRNOG00000001930	protein_coding	1172	23.9
ENSRNOG00000001931	protein_coding	732	95.2
ENSRNOG00000001942	protein_coding	652	73
ENSRNOG00000001943	protein_coding	336	80.6
ENSRNOG00000001945	protein_coding	662	39.4
ENSRNOG00000001949	protein_coding	396	76.1
ENSRNOG00000001950	protein_coding	1472	98.9
ENSRNOG00000001951	protein_coding	815	70.1
ENSRNOG00000001953	protein_coding	1769	53
ENSRNOG00000001955	protein_coding	503	90.2
ENSRNOG00000001956	protein_coding	4445	43.9
ENSRNOG00000001957	protein_coding	1274	72.3
ENSRNOG00000001958	protein_coding	2548	75.8
ENSRNOG00000001959	protein_coding	3315	23.1
ENSRNOG00000001960	protein_coding	2485	18.4
ENSRNOG00000001962	protein_coding	1676	19.7
ENSRNOG00000001963	protein_coding	2553	47.1
ENSRNOG00000001964	protein_coding	1927	23
ENSRNOG00000001967	protein_coding	1274	13.2
ENSRNOG00000001971	protein_coding	3023	14.2
ENSRNOG00000001973	protein_coding	1924	3.1
ENSRNOG00000001976	protein_coding	3103	1.8
ENSRNOG00000001979	protein_coding	2156	95.2
ENSRNOG00000001980	protein_coding	1869	19.5
ENSRNOG00000001982	protein_coding	6436	16.2
ENSRNOG00000001984	protein_coding	585	74.8
ENSRNOG00000001986	protein_coding	2566	47.2
ENSRNOG00000001989	protein_coding	2868	18.9
ENSRNOG00000001990	protein_coding	2105	79.4
ENSRNOG00000001991	protein_coding	823	73.3
ENSRNOG00000001992	protein_coding	4090	41.8
ENSRNOG00000001996	protein_coding	2968	61.7
ENSRNOG00000002001	protein_coding	5203	54.6
ENSRNOG00000002002	protein_coding	1263	14.8
ENSRNOG00000002004	protein_coding	2070	26.4
ENSRNOG00000002005	protein_coding	3940	77
ENSRNOG00000002011	protein_coding	2623	64.2
ENSRNOG00000002012	protein_coding	2212	15.9
ENSRNOG00000002013	protein_coding	5792	12.1
ENSRNOG00000002014	protein_coding	1328	53
ENSRNOG00000002021	protein_coding	8440	35.4
ENSRNOG00000002024	protein_coding	8028	38.9
ENSRNOG00000002026	protein_coding	1411	2.7
ENSRNOG00000002028	protein_coding	2264	55.7
ENSRNOG00000002031	protein_coding	3229	33.1
ENSRNOG00000002032	protein_coding	2610	8.5
ENSRNOG00000002035	protein_coding	1857	32.2
ENSRNOG00000002036	protein_coding	2757	60.5
ENSRNOG00000002039	protein_coding	5821	70.3
ENSRNOG00000002040	protein_coding	3189	51.2
ENSRNOG00000002041	protein_coding	4148	92.3
ENSRNOG00000002042	protein_coding	2408	99.1
ENSRNOG00000002044	protein_coding	1199	56.2
ENSRNOG00000002045	protein_coding	3385	90.5
ENSRNOG00000002046	protein_coding	810	65.9
ENSRNOG00000002050	protein_coding	1102	18.2
ENSRNOG00000002051	protein_coding	6901	40.9
ENSRNOG00000002052	protein_coding	4977	99.7
ENSRNOG00000002053	protein_coding	11571	61.1
ENSRNOG00000002054	protein_coding	2200	44.7
ENSRNOG00000002055	protein_coding	2466	5.1
ENSRNOG00000002057	protein_coding	1113	6.7
ENSRNOG00000002061	protein_coding	8258	85.3
ENSRNOG00000002069	protein_coding	2880	70.1
ENSRNOG00000002070	protein_coding	1110	54.7
ENSRNOG00000002072	protein_coding	1956	85.5
ENSRNOG00000002073	protein_coding	3216	92.3
ENSRNOG00000002074	protein_coding	4240	78.3
ENSRNOG00000002075	protein_coding	4468	72.1
ENSRNOG00000002079	protein_coding	2742	77.7
ENSRNOG00000002080	protein_coding	7362	50.6
ENSRNOG00000002085	protein_coding	2660	29.2
ENSRNOG00000002089	protein_coding	2471	74.8
ENSRNOG00000002091	protein_coding	5357	88.3
ENSRNOG00000002092	protein_coding	2145	6.5
ENSRNOG00000002093	protein_coding	6045	39.2
ENSRNOG00000002094	protein_coding	1412	64
ENSRNOG00000002097	protein_coding	1835	99.6
ENSRNOG00000002100	protein_coding	3586	46.3
ENSRNOG00000002101	protein_coding	1964	32.8
ENSRNOG00000002104	protein_coding	4304	99.6
ENSRNOG00000002105	protein_coding	2917	55.7
ENSRNOG00000002106	protein_coding	4594	74.1
ENSRNOG00000002110	protein_coding	1766	90.2
ENSRNOG00000002112	protein_coding	6048	39.6
ENSRNOG00000002115	protein_coding	656	56.4
ENSRNOG00000002116	protein_coding	348	3.6
ENSRNOG00000002117	protein_coding	1565	37.6
ENSRNOG00000002120	protein_coding	2105	7.9
ENSRNOG00000002121	protein_coding	3148	92.3
ENSRNOG00000002122	protein_coding	6827	32.5
ENSRNOG00000002125	protein_coding	2671	15.1
ENSRNOG00000002126	protein_coding	3970	34.1
ENSRNOG00000002127	pseudogene	432	77.2
ENSRNOG00000002128	protein_coding	4036	61.9
ENSRNOG00000002129	protein_coding	2731	65.1
ENSRNOG00000002130	protein_coding	315	93.1
ENSRNOG00000002134	protein_coding	1698	59
ENSRNOG00000002135	protein_coding	3768	61.7
ENSRNOG00000002137	protein_coding	3300	16.1
ENSRNOG00000002139	protein_coding	6775	54.2
ENSRNOG00000002141	protein_coding	2237	73
ENSRNOG00000002142	protein_coding	1972	50.7
ENSRNOG00000002144	protein_coding	2916	84.5
ENSRNOG00000002145	protein_coding	2556	46.6
ENSRNOG00000002146	protein_coding	4851	42.3
ENSRNOG00000002149	protein_coding	3213	50.9
ENSRNOG00000002151	protein_coding	1406	26.1
ENSRNOG00000002152	protein_coding	4146	15.4
ENSRNOG00000002153	protein_coding	5873	10.4
ENSRNOG00000002154	protein_coding	1655	52.9
ENSRNOG00000002158	protein_coding	1930	75.2
ENSRNOG00000002159	protein_coding	3048	95.6
ENSRNOG00000002161	protein_coding	7118	71.1
ENSRNOG00000002163	protein_coding	4987	74.9
ENSRNOG00000002164	protein_coding	708	12.8
ENSRNOG00000002165	protein_coding	1445	10.6
ENSRNOG00000002167	protein_coding	2724	86.3
ENSRNOG00000002168	protein_coding	2859	15.9
ENSRNOG00000002169	protein_coding	720	52.3
ENSRNOG00000002171	protein_coding	3915	31.4
ENSRNOG00000002174	protein_coding	2605	9.3
ENSRNOG00000002175	protein_coding	9294	16.5
ENSRNOG00000002176	protein_coding	1630	24.5
ENSRNOG00000002177	protein_coding	1816	14.9
ENSRNOG00000002178	protein_coding	809	96.1
ENSRNOG00000002180	protein_coding	5822	78.1
ENSRNOG00000002181	protein_coding	3864	50
ENSRNOG00000002182	protein_coding	3569	15.5
ENSRNOG00000002185	protein_coding	2103	49
ENSRNOG00000002186	protein_coding	1393	42.9
ENSRNOG00000002187	protein_coding	1063	27.6
ENSRNOG00000002188	protein_coding	1608	45
ENSRNOG00000002191	protein_coding	2577	85.3
ENSRNOG00000002192	protein_coding	2851	50
ENSRNOG00000002194	protein_coding	1776	20.5
ENSRNOG00000002196	protein_coding	396	7.2
ENSRNOG00000002199	protein_coding	1871	70
ENSRNOG00000002200	pseudogene	864	94.6
ENSRNOG00000002202	protein_coding	2304	80.3
ENSRNOG00000002203	protein_coding	4311	33.3
ENSRNOG00000002204	protein_coding	3613	38.8
ENSRNOG00000002205	protein_coding	1347	96.1
ENSRNOG00000002207	protein_coding	6196	60.3
ENSRNOG00000002208	protein_coding	7766	89
ENSRNOG00000002210	protein_coding	1594	6.6
ENSRNOG00000002212	protein_coding	1297	88.1
ENSRNOG00000002214	protein_coding	3149	5.2
ENSRNOG00000002215	protein_coding	7952	22.2
ENSRNOG00000002216	protein_coding	993	64.5
ENSRNOG00000002217	protein_coding	733	42.7
ENSRNOG00000002218	protein_coding	1933	87.7
ENSRNOG00000002223	pseudogene	249	90.7
ENSRNOG00000002224	protein_coding	1303	63.7
ENSRNOG00000002225	protein_coding	2146	75.7
ENSRNOG00000002227	protein_coding	5252	20.2
ENSRNOG00000002229	protein_coding	4850	71.9
ENSRNOG00000002232	protein_coding	4660	38.7
ENSRNOG00000002238	protein_coding	3276	8.9
ENSRNOG00000002240	protein_coding	2665	49.5
ENSRNOG00000002241	protein_coding	2958	23.2
ENSRNOG00000002244	protein_coding	6514	92.8
ENSRNOG00000002246	protein_coding	2318	36.1
ENSRNOG00000002247	protein_coding	2363	44.7
ENSRNOG00000002248	protein_coding	10144	29.3
ENSRNOG00000002251	protein_coding	4423	85.3
ENSRNOG00000002253	protein_coding	1854	46.4
ENSRNOG00000002254	protein_coding	4872	98.7
ENSRNOG00000002255	protein_coding	1255	66.8
ENSRNOG00000002256	protein_coding	1970	30.1
ENSRNOG00000002258	protein_coding	2981	17.9
ENSRNOG00000002262	protein_coding	1687	57.8
ENSRNOG00000002265	protein_coding	4325	67.7
ENSRNOG00000002266	protein_coding	1049	39
ENSRNOG00000002267	protein_coding	1093	74.7
ENSRNOG00000002270	protein_coding	1699	49.4
ENSRNOG00000002271	protein_coding	4791	25.2
ENSRNOG00000002272	protein_coding	2790	29.8
ENSRNOG00000002273	protein_coding	1953	45.6
ENSRNOG00000002275	protein_coding	2162	29.7
ENSRNOG00000002276	protein_coding	4372	65.2
ENSRNOG00000002278	protein_coding	3118	13.6
ENSRNOG00000002280	protein_coding	342	58.3
ENSRNOG00000002285	protein_coding	2599	49
ENSRNOG00000002289	protein_coding	2476	46.7
ENSRNOG00000002291	protein_coding	5403	4.6
ENSRNOG00000002292	protein_coding	1700	15
ENSRNOG00000002294	protein_coding	3290	14.5
ENSRNOG00000002301	protein_coding	3845	99
ENSRNOG00000002302	protein_coding	3708	28.3
ENSRNOG00000002303	protein_coding	2258	64.8
ENSRNOG00000002304	protein_coding	750	38.4
ENSRNOG00000002305	protein_coding	3998	68.6
ENSRNOG00000002309	protein_coding	2161	50.3
ENSRNOG00000002312	protein_coding	4407	27.8
ENSRNOG00000002314	protein_coding	7626	14.7
ENSRNOG00000002318	protein_coding	3918	27.8
ENSRNOG00000002319	protein_coding	3053	28.5
ENSRNOG00000002320	protein_coding	1384	26.8
ENSRNOG00000002321	pseudogene	468	66.1
ENSRNOG00000002322	protein_coding	2726	44.5
ENSRNOG00000002323	protein_coding	1227	51.5
ENSRNOG00000002327	protein_coding	1926	34.3
ENSRNOG00000002331	protein_coding	1751	24.8
ENSRNOG00000002332	protein_coding	642	35.3
ENSRNOG00000002333	protein_coding	936	24.2
ENSRNOG00000002336	protein_coding	4419	89.6
ENSRNOG00000002338	protein_coding	3048	59
ENSRNOG00000002339	protein_coding	4129	17.7
ENSRNOG00000002340	protein_coding	303	66.6
ENSRNOG00000002341	protein_coding	2433	63.7
ENSRNOG00000002342	protein_coding	2977	53
ENSRNOG00000002343	protein_coding	1064	40.1
ENSRNOG00000002345	protein_coding	1866	29.1
ENSRNOG00000002346	protein_coding	4875	15.6
ENSRNOG00000002347	protein_coding	4778	74.2
ENSRNOG00000002349	protein_coding	2067	71
ENSRNOG00000002350	protein_coding	1107	6.4
ENSRNOG00000002352	protein_coding	1070	83
ENSRNOG00000002353	protein_coding	4415	84.2
ENSRNOG00000002358	protein_coding	2016	37
ENSRNOG00000002360	protein_coding	1737	97.6
ENSRNOG00000002361	protein_coding	4557	79.8
ENSRNOG00000002364	protein_coding	3346	50.5
ENSRNOG00000002365	protein_coding	1613	24.2
ENSRNOG00000002368	protein_coding	3033	59.1
ENSRNOG00000002369	protein_coding	4839	13
ENSRNOG00000002372	protein_coding	1627	44.3
ENSRNOG00000002373	protein_coding	3513	51.7
ENSRNOG00000002376	protein_coding	4895	15.7
ENSRNOG00000002378	protein_coding	2010	46.2
ENSRNOG00000002379	protein_coding	1060	46
ENSRNOG00000002381	protein_coding	5237	63.8
ENSRNOG00000002382	protein_coding	1469	72.9
ENSRNOG00000002385	protein_coding	3183	72.7
ENSRNOG00000002387	protein_coding	1173	82.8
ENSRNOG00000002388	protein_coding	3535	85.9
ENSRNOG00000002389	protein_coding	1809	5.5
ENSRNOG00000002391	protein_coding	1405	62.4
ENSRNOG00000002393	protein_coding	4801	39
ENSRNOG00000002394	protein_coding	7527	42.6
ENSRNOG00000002396	protein_coding	3005	91.7
ENSRNOG00000002397	protein_coding	5828	14.8
ENSRNOG00000002403	protein_coding	3622	50.2
ENSRNOG00000002407	protein_coding	4328	65.6
ENSRNOG00000002408	protein_coding	2344	3.6
ENSRNOG00000002412	protein_coding	5359	11.8
ENSRNOG00000002413	protein_coding	2831	66.8
ENSRNOG00000002414	protein_coding	7376	70.3
ENSRNOG00000002417	protein_coding	1526	15.3
ENSRNOG00000002418	protein_coding	4317	9.9
ENSRNOG00000002419	protein_coding	3043	67.5
ENSRNOG00000002420	protein_coding	3841	43.1
ENSRNOG00000002423	protein_coding	1500	82.7
ENSRNOG00000002425	protein_coding	1918	16.5
ENSRNOG00000002428	protein_coding	4171	86.4
ENSRNOG00000002429	protein_coding	1671	59.3
ENSRNOG00000002433	protein_coding	1868	24.2
ENSRNOG00000002434	protein_coding	1396	74.7
ENSRNOG00000002436	protein_coding	2664	64.7
ENSRNOG00000002440	protein_coding	2059	54.7
ENSRNOG00000002443	protein_coding	1903	64
ENSRNOG00000002449	protein_coding	2206	33.8
ENSRNOG00000002450	protein_coding	1735	23.2
ENSRNOG00000002451	protein_coding	3987	73.9
ENSRNOG00000002452	protein_coding	3073	39.8
ENSRNOG00000002454	protein_coding	2378	79.5
ENSRNOG00000002456	protein_coding	888	53.4
ENSRNOG00000002459	protein_coding	2844	85.9
ENSRNOG00000002460	protein_coding	1964	40.3
ENSRNOG00000002461	protein_coding	5699	69.9
ENSRNOG00000002462	protein_coding	891	37.6
ENSRNOG00000002468	protein_coding	6508	33.4
ENSRNOG00000002469	protein_coding	1533	13.1
ENSRNOG00000002470	protein_coding	1874	47.6
ENSRNOG00000002471	protein_coding	8527	1
ENSRNOG00000002473	protein_coding	1344	78.8
ENSRNOG00000002474	protein_coding	2281	95.5
ENSRNOG00000002475	pseudogene	519	86
ENSRNOG00000002478	protein_coding	991	53.2
ENSRNOG00000002480	protein_coding	2341	91.9
ENSRNOG00000002484	protein_coding	1925	32.1
ENSRNOG00000002486	pseudogene	933	20
ENSRNOG00000002487	protein_coding	2014	26.1
ENSRNOG00000002488	protein_coding	3264	65.4
ENSRNOG00000002495	pseudogene	774	28.1
ENSRNOG00000002496	protein_coding	3273	22.6
ENSRNOG00000002497	protein_coding	231	27.5
ENSRNOG00000002501	protein_coding	3170	16.4
ENSRNOG00000002504	protein_coding	1713	71.7
ENSRNOG00000002506	protein_coding	3682	19.3
ENSRNOG00000002509	protein_coding	4559	28.2
ENSRNOG00000002511	protein_coding	5717	21.4
ENSRNOG00000002512	protein_coding	1706	10
ENSRNOG00000002514	protein_coding	2376	36.9
ENSRNOG00000002516	protein_coding	2455	56.2
ENSRNOG00000002517	protein_coding	1272	7
ENSRNOG00000002520	protein_coding	2238	57.9
ENSRNOG00000002524	protein_coding	3192	81.2
ENSRNOG00000002525	protein_coding	4373	8.2
ENSRNOG00000002529	protein_coding	3167	64.4
ENSRNOG00000002532	protein_coding	396	79.9
ENSRNOG00000002535	protein_coding	2215	62.5
ENSRNOG00000002536	protein_coding	1313	18.3
ENSRNOG00000002537	protein_coding	5541	32
ENSRNOG00000002538	protein_coding	2196	46.5
ENSRNOG00000002539	protein_coding	315	42.6
ENSRNOG00000002540	protein_coding	1492	79.6
ENSRNOG00000002541	protein_coding	4239	88
ENSRNOG00000002542	protein_coding	4066	42
ENSRNOG00000002544	protein_coding	3881	76.6
ENSRNOG00000002545	protein_coding	3841	82
ENSRNOG00000002546	protein_coding	1672	87.9
ENSRNOG00000002548	protein_coding	5746	49.9
ENSRNOG00000002549	protein_coding	2218	69.9
ENSRNOG00000002553	protein_coding	1047	36.2
ENSRNOG00000002555	protein_coding	1143	44.3
ENSRNOG00000002556	protein_coding	1397	99.9
ENSRNOG00000002563	protein_coding	1215	97.1
ENSRNOG00000002564	protein_coding	515	82.8
ENSRNOG00000002565	long_noncoding_RNA	5716	11.9
ENSRNOG00000002566	protein_coding	553	44.1
ENSRNOG00000002568	protein_coding	1136	86.9
ENSRNOG00000002569	protein_coding	1258	86.1
ENSRNOG00000002571	protein_coding	1804	26.8
ENSRNOG00000002572	protein_coding	1526	19.3
ENSRNOG00000002574	protein_coding	1394	93.9
ENSRNOG00000002575	protein_coding	549	4.6
ENSRNOG00000002578	protein_coding	1164	16
ENSRNOG00000002579	protein_coding	4895	99.7
ENSRNOG00000002580	protein_coding	2758	37
ENSRNOG00000002582	protein_coding	1057	29.8
ENSRNOG00000002583	protein_coding	1909	87.4
ENSRNOG00000002585	protein_coding	3821	25.5
ENSRNOG00000002592	protein_coding	3909	63.3
ENSRNOG00000002593	protein_coding	5330	89.9
ENSRNOG00000002595	protein_coding	2007	64
ENSRNOG00000002597	protein_coding	2130	7.1
ENSRNOG00000002598	protein_coding	2323	39.8
ENSRNOG00000002599	protein_coding	1535	3.3
ENSRNOG00000002602	protein_coding	2132	26.8
ENSRNOG00000002607	protein_coding	3420	78
ENSRNOG00000002609	protein_coding	3165	74.3
ENSRNOG00000002610	protein_coding	3027	98.6
ENSRNOG00000002612	protein_coding	3108	71.7
ENSRNOG00000002615	protein_coding	1841	67.6
ENSRNOG00000002616	protein_coding	2207	29.3
ENSRNOG00000002618	protein_coding	3022	37.1
ENSRNOG00000002624	protein_coding	2163	15.7
ENSRNOG00000002625	protein_coding	10570	17.9
ENSRNOG00000002626	protein_coding	984	9.9
ENSRNOG00000002627	protein_coding	3687	52.8
ENSRNOG00000002628	protein_coding	3566	88.4
ENSRNOG00000002630	protein_coding	2010	55.3
ENSRNOG00000002632	protein_coding	6627	26.6
ENSRNOG00000002635	protein_coding	1396	47.9
ENSRNOG00000002636	protein_coding	2638	18.9
ENSRNOG00000002640	protein_coding	2577	56.1
ENSRNOG00000002641	protein_coding	2553	20.9
ENSRNOG00000002642	protein_coding	1659	37.1
ENSRNOG00000002643	protein_coding	2319	8.7
ENSRNOG00000002644	protein_coding	1641	37.1
ENSRNOG00000002645	protein_coding	5005	1.6
ENSRNOG00000002652	protein_coding	3803	20.1
ENSRNOG00000002653	protein_coding	3536	56.1
ENSRNOG00000002657	protein_coding	2838	54.4
ENSRNOG00000002659	protein_coding	5295	62.7
ENSRNOG00000002660	protein_coding	3569	27.3
ENSRNOG00000002662	protein_coding	1629	70.6
ENSRNOG00000002664	protein_coding	3129	99.1
ENSRNOG00000002667	protein_coding	5157	70.4
ENSRNOG00000002669	protein_coding	5360	30.4
ENSRNOG00000002671	protein_coding	746	4.4
ENSRNOG00000002680	protein_coding	5656	77.2
ENSRNOG00000002682	protein_coding	2089	59.5
ENSRNOG00000002691	protein_coding	2070	74.6
ENSRNOG00000002693	protein_coding	736	93.7
ENSRNOG00000002695	protein_coding	2067	9.3
ENSRNOG00000002697	protein_coding	3511	75.5
ENSRNOG00000002701	protein_coding	1690	80
ENSRNOG00000002705	protein_coding	2822	60.2
ENSRNOG00000002708	protein_coding	5724	47.1
ENSRNOG00000002710	protein_coding	2625	11.5
ENSRNOG00000002711	protein_coding	1890	2.7
ENSRNOG00000002713	protein_coding	2921	97.4
ENSRNOG00000002714	protein_coding	1366	66.5
ENSRNOG00000002718	protein_coding	1238	39.3
ENSRNOG00000002721	protein_coding	454	21.7
ENSRNOG00000002722	protein_coding	2946	25.7
ENSRNOG00000002723	protein_coding	3514	90.9
ENSRNOG00000002724	protein_coding	1579	18.4
ENSRNOG00000002728	protein_coding	2468	80
ENSRNOG00000002730	protein_coding	809	15
ENSRNOG00000002734	pseudogene	2508	76.2
ENSRNOG00000002735	protein_coding	4205	41.5
ENSRNOG00000002736	protein_coding	2823	61.2
ENSRNOG00000002746	protein_coding	2302	15.7
ENSRNOG00000002748	protein_coding	2281	14.7
ENSRNOG00000002749	protein_coding	7313	38.5
ENSRNOG00000002750	long_noncoding_RNA	5646	90.3
ENSRNOG00000002751	protein_coding	2883	4.5
ENSRNOG00000002753	protein_coding	5055	73.2
ENSRNOG00000002754	protein_coding	1140	39.2
ENSRNOG00000002755	protein_coding	5780	92.7
ENSRNOG00000002757	protein_coding	2101	64.1
ENSRNOG00000002759	protein_coding	1586	62.2
ENSRNOG00000002763	protein_coding	5638	24.2
ENSRNOG00000002764	protein_coding	2163	68.1
ENSRNOG00000002767	protein_coding	5013	16.4
ENSRNOG00000002768	protein_coding	1449	59.4
ENSRNOG00000002771	protein_coding	2098	66.5
ENSRNOG00000002773	protein_coding	2917	12.9
ENSRNOG00000002775	protein_coding	2526	67.3
ENSRNOG00000002776	protein_coding	1762	33.8
ENSRNOG00000002778	protein_coding	1789	4.4
ENSRNOG00000002781	protein_coding	1795	97.5
ENSRNOG00000002782	protein_coding	2028	3.8
ENSRNOG00000002783	protein_coding	2293	14.8
ENSRNOG00000002784	protein_coding	1278	85.9
ENSRNOG00000002789	protein_coding	450	54.3
ENSRNOG00000002790	protein_coding	2256	94.7
ENSRNOG00000002791	protein_coding	1179	84
ENSRNOG00000002792	protein_coding	1072	81.9
ENSRNOG00000002793	protein_coding	2088	26.3
ENSRNOG00000002794	protein_coding	3179	78.2
ENSRNOG00000002795	protein_coding	2994	64.2
ENSRNOG00000002797	protein_coding	2379	56.7
ENSRNOG00000002800	protein_coding	2439	79.6
ENSRNOG00000002802	protein_coding	926	78.6
ENSRNOG00000002807	protein_coding	1701	36.3
ENSRNOG00000002810	protein_coding	2995	95.2
ENSRNOG00000002811	protein_coding	3039	80.5
ENSRNOG00000002812	protein_coding	1904	26.9
ENSRNOG00000002813	protein_coding	2283	95.3
ENSRNOG00000002814	protein_coding	597	64.6
ENSRNOG00000002818	protein_coding	3267	75
ENSRNOG00000002820	protein_coding	1877	57.4
ENSRNOG00000002821	protein_coding	6091	11.8
ENSRNOG00000002823	protein_coding	3689	87.5
ENSRNOG00000002824	protein_coding	2208	16.3
ENSRNOG00000002826	protein_coding	3940	1.8
ENSRNOG00000002827	protein_coding	4153	11.8
ENSRNOG00000002828	protein_coding	2028	12.2
ENSRNOG00000002829	protein_coding	909	2.5
ENSRNOG00000002831	protein_coding	3274	44.8
ENSRNOG00000002832	protein_coding	3251	77.3
ENSRNOG00000002833	protein_coding	1884	63.5
ENSRNOG00000002834	protein_coding	1083	93.7
ENSRNOG00000002835	protein_coding	3331	48.7
ENSRNOG00000002838	protein_coding	1138	12.4
ENSRNOG00000002839	protein_coding	3419	6
ENSRNOG00000002840	protein_coding	1773	60.6
ENSRNOG00000002841	protein_coding	6310	61
ENSRNOG00000002843	protein_coding	1624	19.9
ENSRNOG00000002844	protein_coding	1881	61.1
ENSRNOG00000002845	protein_coding	805	25.9
ENSRNOG00000002848	protein_coding	2083	75.1
ENSRNOG00000002851	protein_coding	2552	57
ENSRNOG00000002852	protein_coding	4041	40.5
ENSRNOG00000002855	protein_coding	4723	39.7
ENSRNOG00000002858	protein_coding	972	96.9
ENSRNOG00000002860	protein_coding	1909	70.1
ENSRNOG00000002862	protein_coding	2787	40
ENSRNOG00000002863	protein_coding	6891	92
ENSRNOG00000002864	protein_coding	4061	49.3
ENSRNOG00000002866	protein_coding	4258	84.6
ENSRNOG00000002871	protein_coding	3437	96
ENSRNOG00000002873	protein_coding	583	88.9
ENSRNOG00000002874	protein_coding	948	51.1
ENSRNOG00000002875	protein_coding	3902	20.9
ENSRNOG00000002876	protein_coding	1672	68.4
ENSRNOG00000002878	protein_coding	2017	26
ENSRNOG00000002879	protein_coding	1962	23.2
ENSRNOG00000002881	protein_coding	3742	1.1
ENSRNOG00000002882	protein_coding	4206	25.5
ENSRNOG00000002883	protein_coding	1816	95.5
ENSRNOG00000002884	protein_coding	2175	8.3
ENSRNOG00000002886	protein_coding	7630	99.6
ENSRNOG00000002889	protein_coding	1990	21.2
ENSRNOG00000002890	protein_coding	611	24.8
ENSRNOG00000002894	protein_coding	4566	90.5
ENSRNOG00000002895	protein_coding	2137	46.2
ENSRNOG00000002896	protein_coding	1404	58.9
ENSRNOG00000002898	protein_coding	1394	41.2
ENSRNOG00000002899	protein_coding	3461	83.9
ENSRNOG00000002903	protein_coding	7062	15.5
ENSRNOG00000002904	protein_coding	1223	32.9
ENSRNOG00000002905	protein_coding	1012	57.2
ENSRNOG00000002906	protein_coding	2335	3.9
ENSRNOG00000002907	long_noncoding_RNA	5595	60.8
ENSRNOG00000002908	protein_coding	2481	48
ENSRNOG00000002911	protein_coding	2069	69.6
ENSRNOG00000002912	protein_coding	3366	72.1
ENSRNOG00000002914	protein_coding	2080	35
ENSRNOG00000002915	protein_coding	2323	38.4
ENSRNOG00000002916	protein_coding	1302	29
ENSRNOG00000002917	protein_coding	2233	37.6
ENSRNOG00000002918	protein_coding	1472	69.8
ENSRNOG00000002919	protein_coding	2759	45.4
ENSRNOG00000002921	protein_coding	2244	39.8
ENSRNOG00000002922	protein_coding	1849	40.9
ENSRNOG00000002923	protein_coding	513	38.8
ENSRNOG00000002925	protein_coding	795	57
ENSRNOG00000002926	protein_coding	2249	34.6
ENSRNOG00000002928	protein_coding	951	49.6
ENSRNOG00000002930	protein_coding	6281	8.1
ENSRNOG00000002932	protein_coding	4315	75.3
ENSRNOG00000002934	protein_coding	2528	11.3
ENSRNOG00000002935	protein_coding	3382	90.8
ENSRNOG00000002936	protein_coding	803	5.1
ENSRNOG00000002937	protein_coding	1623	50.9
ENSRNOG00000002940	protein_coding	10086	25.4
ENSRNOG00000002941	protein_coding	3243	66.2
ENSRNOG00000002943	protein_coding	945	43.7
ENSRNOG00000002944	protein_coding	1265	54.9
ENSRNOG00000002946	protein_coding	863	6
ENSRNOG00000002947	protein_coding	2104	6.7
ENSRNOG00000002948	protein_coding	5664	76.8
ENSRNOG00000002949	protein_coding	2258	58.3
ENSRNOG00000002950	protein_coding	1459	13.7
ENSRNOG00000002951	protein_coding	4448	55.8
ENSRNOG00000002953	protein_coding	1177	3.1
ENSRNOG00000002956	protein_coding	3392	8.3
ENSRNOG00000002959	protein_coding	8376	1.9
ENSRNOG00000002960	protein_coding	1925	44.6
ENSRNOG00000002963	protein_coding	1236	25.5
ENSRNOG00000002964	protein_coding	502	85.9
ENSRNOG00000002968	protein_coding	1786	54.7
ENSRNOG00000002969	protein_coding	3934	59
ENSRNOG00000002970	protein_coding	700	34.7
ENSRNOG00000002972	protein_coding	791	48.9
ENSRNOG00000002974	protein_coding	1189	80.8
ENSRNOG00000002975	protein_coding	609	18.2
ENSRNOG00000002976	protein_coding	2313	24.2
ENSRNOG00000002977	protein_coding	2194	36.7
ENSRNOG00000002978	protein_coding	1623	91.6
ENSRNOG00000002979	protein_coding	2542	52.3
ENSRNOG00000002980	protein_coding	3314	60.4
ENSRNOG00000002983	protein_coding	1740	12.7
ENSRNOG00000002984	protein_coding	3018	27.3
ENSRNOG00000002986	protein_coding	2887	7.3
ENSRNOG00000002989	protein_coding	2204	32.6
ENSRNOG00000002991	protein_coding	2027	48.8
ENSRNOG00000002997	protein_coding	2146	53
ENSRNOG00000002999	protein_coding	1328	80
ENSRNOG00000003003	protein_coding	1908	9.7
ENSRNOG00000003005	protein_coding	2229	91
ENSRNOG00000003008	pseudogene	283	87.4
ENSRNOG00000003009	long_noncoding_RNA	858	4.8
ENSRNOG00000003011	protein_coding	1212	20.5
ENSRNOG00000003013	protein_coding	2669	66.5
ENSRNOG00000003014	protein_coding	3263	33.1
ENSRNOG00000003018	protein_coding	3122	48
ENSRNOG00000003019	protein_coding	6379	72
ENSRNOG00000003020	protein_coding	2015	3.2
ENSRNOG00000003025	pseudogene	1386	29.3
ENSRNOG00000003026	protein_coding	1417	29.8
ENSRNOG00000003027	pseudogene	664	86.4
ENSRNOG00000003028	protein_coding	13353	86
ENSRNOG00000003029	protein_coding	1865	89.2
ENSRNOG00000003030	protein_coding	1161	82.7
ENSRNOG00000003031	protein_coding	8531	19.8
ENSRNOG00000003033	protein_coding	2933	15.7
ENSRNOG00000003035	pseudogene	469	57
ENSRNOG00000003038	protein_coding	5161	49.3
ENSRNOG00000003039	protein_coding	2631	41.7
ENSRNOG00000003041	protein_coding	5805	89.4
ENSRNOG00000003042	long_noncoding_RNA	3418	34.3
ENSRNOG00000003048	protein_coding	1738	4.3
ENSRNOG00000003049	protein_coding	931	43.5
ENSRNOG00000003050	protein_coding	5645	3
ENSRNOG00000003052	protein_coding	1338	71
ENSRNOG00000003054	protein_coding	1071	62.6
ENSRNOG00000003059	protein_coding	1412	53.3
ENSRNOG00000003062	pseudogene	1587	7.9
ENSRNOG00000003063	protein_coding	5772	22.9
ENSRNOG00000003064	protein_coding	957	2.2
ENSRNOG00000003065	protein_coding	3478	90.7
ENSRNOG00000003066	protein_coding	609	92.4
ENSRNOG00000003067	protein_coding	1371	38.4
ENSRNOG00000003068	protein_coding	1266	39.1
ENSRNOG00000003069	protein_coding	2247	93.7
ENSRNOG00000003070	protein_coding	1585	82.4
ENSRNOG00000003071	protein_coding	2771	6.8
ENSRNOG00000003073	protein_coding	2128	9.4
ENSRNOG00000003075	protein_coding	2075	16.9
ENSRNOG00000003076	protein_coding	1518	5.7
ENSRNOG00000003078	protein_coding	3019	53.1
ENSRNOG00000003080	protein_coding	576	23.8
ENSRNOG00000003081	protein_coding	2759	86.2
ENSRNOG00000003084	protein_coding	3886	72.8
ENSRNOG00000003085	protein_coding	1293	33
ENSRNOG00000003086	protein_coding	753	71.2
ENSRNOG00000003088	protein_coding	4643	39.7
ENSRNOG00000003094	protein_coding	2178	86.5
ENSRNOG00000003095	protein_coding	1081	18.6
ENSRNOG00000003098	protein_coding	3696	54.4
ENSRNOG00000003099	protein_coding	3392	49.4
ENSRNOG00000003100	protein_coding	1280	91.1
ENSRNOG00000003104	protein_coding	2798	4.7
ENSRNOG00000003105	protein_coding	3472	79.5
ENSRNOG00000003108	protein_coding	1786	36.4
ENSRNOG00000003109	protein_coding	2749	4.5
ENSRNOG00000003110	protein_coding	1344	50.1
ENSRNOG00000003114	protein_coding	2139	69.9
ENSRNOG00000003115	pseudogene	1015	99.2
ENSRNOG00000003116	protein_coding	4121	48.8
ENSRNOG00000003117	protein_coding	1968	48.7
ENSRNOG00000003119	protein_coding	1795	59.4
ENSRNOG00000003120	protein_coding	3545	9.5
ENSRNOG00000003121	protein_coding	3290	10.3
ENSRNOG00000003122	protein_coding	1965	86.4
ENSRNOG00000003123	protein_coding	5594	79.9
ENSRNOG00000003125	protein_coding	1529	33.2
ENSRNOG00000003127	protein_coding	1478	67.6
ENSRNOG00000003129	protein_coding	3666	38.3
ENSRNOG00000003131	protein_coding	2615	54.8
ENSRNOG00000003132	protein_coding	2295	69.6
ENSRNOG00000003134	protein_coding	4471	42.2
ENSRNOG00000003135	protein_coding	1281	65.3
ENSRNOG00000003136	protein_coding	1565	17.9
ENSRNOG00000003137	protein_coding	1360	84.4
ENSRNOG00000003139	protein_coding	3696	22.6
ENSRNOG00000003143	protein_coding	955	14.1
ENSRNOG00000003144	protein_coding	4019	39.7
ENSRNOG00000003147	protein_coding	1989	63.9
ENSRNOG00000003148	protein_coding	1661	48.5
ENSRNOG00000003149	protein_coding	1793	88.3
ENSRNOG00000003150	protein_coding	384	36.9
ENSRNOG00000003151	protein_coding	2763	88
ENSRNOG00000003158	protein_coding	354	25.3
ENSRNOG00000003160	protein_coding	3920	39.9
ENSRNOG00000003163	protein_coding	1148	44.8
ENSRNOG00000003164	protein_coding	887	74.9
ENSRNOG00000003170	protein_coding	3857	44.1
ENSRNOG00000003171	protein_coding	1864	17.5
ENSRNOG00000003172	protein_coding	1548	69.9
ENSRNOG00000003174	protein_coding	3749	60.2
ENSRNOG00000003176	protein_coding	2342	34.5
ENSRNOG00000003177	protein_coding	1885	67.6
ENSRNOG00000003178	protein_coding	1249	65.6
ENSRNOG00000003183	protein_coding	3547	89.1
ENSRNOG00000003185	protein_coding	3458	99.9
ENSRNOG00000003186	protein_coding	4391	6.3
ENSRNOG00000003187	protein_coding	1704	81.9
ENSRNOG00000003189	protein_coding	1571	98.6
ENSRNOG00000003191	protein_coding	2701	87.9
ENSRNOG00000003194	pseudogene	882	69.8
ENSRNOG00000003195	protein_coding	5910	30.6
ENSRNOG00000003198	protein_coding	1879	39.1
ENSRNOG00000003201	protein_coding	949	54.7
ENSRNOG00000003203	protein_coding	2111	21.1
ENSRNOG00000003205	protein_coding	3031	8.4
ENSRNOG00000003206	protein_coding	2466	97.7
ENSRNOG00000003207	protein_coding	3775	41.3
ENSRNOG00000003208	protein_coding	3959	56
ENSRNOG00000003209	protein_coding	1527	72.9
ENSRNOG00000003210	protein_coding	960	98.7
ENSRNOG00000003211	protein_coding	1328	80.3
ENSRNOG00000003213	protein_coding	6193	26.6
ENSRNOG00000003214	pseudogene	1773	67.7
ENSRNOG00000003215	protein_coding	2289	48.1
ENSRNOG00000003217	protein_coding	2198	74.2
ENSRNOG00000003218	protein_coding	2943	81.4
ENSRNOG00000003219	protein_coding	4014	78
ENSRNOG00000003220	protein_coding	411	45.9
ENSRNOG00000003221	protein_coding	2047	59.9
ENSRNOG00000003223	protein_coding	1437	54.3
ENSRNOG00000003224	protein_coding	1263	97
ENSRNOG00000003226	protein_coding	6468	1.8
ENSRNOG00000003227	protein_coding	327	69.7
ENSRNOG00000003228	protein_coding	1895	97.7
ENSRNOG00000003229	protein_coding	1703	74.3
ENSRNOG00000003232	protein_coding	1492	20.8
ENSRNOG00000003233	protein_coding	2414	46.4
ENSRNOG00000003234	protein_coding	2261	17.4
ENSRNOG00000003235	protein_coding	2395	28.3
ENSRNOG00000003237	protein_coding	4241	88
ENSRNOG00000003239	protein_coding	2670	76.8
ENSRNOG00000003241	protein_coding	2269	81.5
ENSRNOG00000003242	protein_coding	2866	95.4
ENSRNOG00000003243	protein_coding	6895	96.2
ENSRNOG00000003244	protein_coding	506	78.8
ENSRNOG00000003245	protein_coding	1302	86.1
ENSRNOG00000003247	protein_coding	3140	47.1
ENSRNOG00000003248	protein_coding	2301	45.7
ENSRNOG00000003251	protein_coding	4463	25.5
ENSRNOG00000003253	protein_coding	1330	40
ENSRNOG00000003254	protein_coding	1541	9.5
ENSRNOG00000003256	protein_coding	3198	74.6
ENSRNOG00000003258	protein_coding	2069	23.8
ENSRNOG00000003259	protein_coding	3443	41.5
ENSRNOG00000003260	protein_coding	1653	39.9
ENSRNOG00000003261	protein_coding	12132	42.8
ENSRNOG00000003262	protein_coding	3925	49.6
ENSRNOG00000003263	protein_coding	1572	95.7
ENSRNOG00000003264	protein_coding	1316	58.7
ENSRNOG00000003266	protein_coding	1556	47.1
ENSRNOG00000003267	protein_coding	1613	59.1
ENSRNOG00000003268	protein_coding	5475	96.6
ENSRNOG00000003269	protein_coding	1949	66.8
ENSRNOG00000003273	protein_coding	2594	36.7
ENSRNOG00000003275	protein_coding	1148	3.9
ENSRNOG00000003276	protein_coding	5277	7.3
ENSRNOG00000003278	protein_coding	4206	55.1
ENSRNOG00000003279	protein_coding	753	14
ENSRNOG00000003280	protein_coding	4669	37.3
ENSRNOG00000003281	protein_coding	6104	6.4
ENSRNOG00000003283	protein_coding	2598	65.1
ENSRNOG00000003284	protein_coding	3495	78.4
ENSRNOG00000003285	protein_coding	795	3.7
ENSRNOG00000003287	protein_coding	3066	92.4
ENSRNOG00000003288	protein_coding	2505	65.7
ENSRNOG00000003289	protein_coding	2186	87.5
ENSRNOG00000003291	protein_coding	2105	52.4
ENSRNOG00000003294	protein_coding	492	85
ENSRNOG00000003296	protein_coding	1169	35.6
ENSRNOG00000003298	protein_coding	1707	15.2
ENSRNOG00000003300	protein_coding	2562	72.5
ENSRNOG00000003302	protein_coding	2963	39.6
ENSRNOG00000003304	protein_coding	2435	90.3
ENSRNOG00000003305	protein_coding	1663	74.4
ENSRNOG00000003307	protein_coding	1875	56.4
ENSRNOG00000003310	protein_coding	3588	44.4
ENSRNOG00000003313	protein_coding	3164	70.9
ENSRNOG00000003326	protein_coding	3430	6.7
ENSRNOG00000003328	protein_coding	2579	13.5
ENSRNOG00000003329	protein_coding	2909	2
ENSRNOG00000003330	protein_coding	3083	7
ENSRNOG00000003332	protein_coding	1315	11
ENSRNOG00000003334	protein_coding	3830	42
ENSRNOG00000003336	protein_coding	1846	52.2
ENSRNOG00000003338	protein_coding	1817	47.1
ENSRNOG00000003342	protein_coding	507	95.3
ENSRNOG00000003343	protein_coding	4986	78.9
ENSRNOG00000003345	pseudogene	1471	84
ENSRNOG00000003346	protein_coding	3113	45.1
ENSRNOG00000003347	protein_coding	924	12.6
ENSRNOG00000003348	protein_coding	1668	97.4
ENSRNOG00000003349	protein_coding	2733	11
ENSRNOG00000003350	protein_coding	2646	43.1
ENSRNOG00000003354	protein_coding	1149	4.9
ENSRNOG00000003357	protein_coding	4765	55.1
ENSRNOG00000003359	protein_coding	5317	27.5
ENSRNOG00000003365	protein_coding	2222	45.1
ENSRNOG00000003367	protein_coding	576	51.4
ENSRNOG00000003370	protein_coding	1712	70.6
ENSRNOG00000003374	protein_coding	2159	53.2
ENSRNOG00000003377	protein_coding	1950	50
ENSRNOG00000003384	protein_coding	3789	78.7
ENSRNOG00000003385	protein_coding	474	5.8
ENSRNOG00000003386	protein_coding	1442	21.7
ENSRNOG00000003388	protein_coding	10069	46.3
ENSRNOG00000003392	protein_coding	2694	66.9
ENSRNOG00000003395	protein_coding	2096	51.8
ENSRNOG00000003397	protein_coding	1333	72.5
ENSRNOG00000003398	protein_coding	1258	65.5
ENSRNOG00000003399	protein_coding	2056	23
ENSRNOG00000003400	protein_coding	2378	75.1
ENSRNOG00000003401	protein_coding	813	63
ENSRNOG00000003402	protein_coding	4678	45.5
ENSRNOG00000003403	protein_coding	2716	5.5
ENSRNOG00000003407	protein_coding	4204	89
ENSRNOG00000003409	protein_coding	438	95.7
ENSRNOG00000003424	protein_coding	2919	71.3
ENSRNOG00000003428	protein_coding	3114	62.3
ENSRNOG00000003430	protein_coding	2784	54.6
ENSRNOG00000003434	protein_coding	3717	47.7
ENSRNOG00000003435	protein_coding	3088	76.5
ENSRNOG00000003439	protein_coding	489	9
ENSRNOG00000003442	protein_coding	2682	42.7
ENSRNOG00000003443	protein_coding	1514	74.8
ENSRNOG00000003452	protein_coding	1317	54.1
ENSRNOG00000003453	protein_coding	2011	25.8
ENSRNOG00000003455	protein_coding	2125	44.8
ENSRNOG00000003456	protein_coding	1388	34.7
ENSRNOG00000003457	protein_coding	5635	86.7
ENSRNOG00000003461	protein_coding	1930	98.6
ENSRNOG00000003463	protein_coding	4377	53.9
ENSRNOG00000003464	protein_coding	3469	34.7
ENSRNOG00000003468	protein_coding	2411	73.7
ENSRNOG00000003469	protein_coding	4713	48.8
ENSRNOG00000003470	protein_coding	2013	9.5
ENSRNOG00000003472	protein_coding	3587	83
ENSRNOG00000003476	protein_coding	3286	14.2
ENSRNOG00000003479	protein_coding	2836	70.7
ENSRNOG00000003480	protein_coding	1071	61.7
ENSRNOG00000003486	protein_coding	1595	54.5
ENSRNOG00000003491	protein_coding	3702	56.4
ENSRNOG00000003494	protein_coding	6377	84.2
ENSRNOG00000003495	protein_coding	7470	10.1
ENSRNOG00000003496	protein_coding	5729	57.3
ENSRNOG00000003497	protein_coding	1450	21.2
ENSRNOG00000003498	protein_coding	939	44
ENSRNOG00000003500	protein_coding	440	44.2
ENSRNOG00000003501	protein_coding	801	45.4
ENSRNOG00000003504	protein_coding	1653	22.7
ENSRNOG00000003506	protein_coding	2074	98.4
ENSRNOG00000003508	protein_coding	2527	79.3
ENSRNOG00000003509	protein_coding	954	21.1
ENSRNOG00000003510	protein_coding	2010	85.4
ENSRNOG00000003512	protein_coding	4574	35.9
ENSRNOG00000003515	protein_coding	1761	22.4
ENSRNOG00000003517	protein_coding	1095	27.1
ENSRNOG00000003518	protein_coding	924	33.1
ENSRNOG00000003520	protein_coding	876	25.9
ENSRNOG00000003521	protein_coding	948	48
ENSRNOG00000003522	protein_coding	1566	77.5
ENSRNOG00000003524	protein_coding	2802	24
ENSRNOG00000003526	protein_coding	2419	16.2
ENSRNOG00000003531	protein_coding	1042	80.7
ENSRNOG00000003532	protein_coding	1664	16.5
ENSRNOG00000003533	protein_coding	4332	13.3
ENSRNOG00000003536	protein_coding	2666	64.5
ENSRNOG00000003537	protein_coding	7939	45.1
ENSRNOG00000003538	protein_coding	5637	61.7
ENSRNOG00000003541	protein_coding	1563	55.3
ENSRNOG00000003542	protein_coding	294	60.8
ENSRNOG00000003543	protein_coding	1612	86.6
ENSRNOG00000003544	protein_coding	3254	86.5
ENSRNOG00000003545	protein_coding	1794	69.7
ENSRNOG00000003546	protein_coding	963	18.1
ENSRNOG00000003548	protein_coding	348	38.8
ENSRNOG00000003549	protein_coding	998	40.7
ENSRNOG00000003550	protein_coding	1476	57
ENSRNOG00000003551	protein_coding	2010	70.1
ENSRNOG00000003553	protein_coding	2062	43.3
ENSRNOG00000003554	protein_coding	3112	31.8
ENSRNOG00000003555	protein_coding	942	60
ENSRNOG00000003559	protein_coding	2220	36.7
ENSRNOG00000003560	protein_coding	954	63.1
ENSRNOG00000003562	protein_coding	2955	12.9
ENSRNOG00000003563	protein_coding	2179	5.4
ENSRNOG00000003566	protein_coding	1233	83.4
ENSRNOG00000003567	protein_coding	1808	12.7
ENSRNOG00000003569	protein_coding	2543	19.4
ENSRNOG00000003575	protein_coding	818	42.8
ENSRNOG00000003576	protein_coding	4469	51.5
ENSRNOG00000003578	protein_coding	6772	58.6
ENSRNOG00000003580	protein_coding	1198	31.8
ENSRNOG00000003581	protein_coding	2554	82.8
ENSRNOG00000003583	protein_coding	1575	11.2
ENSRNOG00000003585	protein_coding	3075	3.6
ENSRNOG00000003587	protein_coding	2940	87.7
ENSRNOG00000003588	protein_coding	759	43
ENSRNOG00000003590	protein_coding	1953	18.3
ENSRNOG00000003592	protein_coding	2089	75.1
ENSRNOG00000003594	protein_coding	1645	23.6
ENSRNOG00000003595	protein_coding	1167	49
ENSRNOG00000003596	protein_coding	1276	78.3
ENSRNOG00000003597	protein_coding	1448	12.9
ENSRNOG00000003599	protein_coding	1653	71.4
ENSRNOG00000003600	protein_coding	3441	35.1
ENSRNOG00000003601	protein_coding	1727	40.9
ENSRNOG00000003603	protein_coding	2442	94
ENSRNOG00000003606	pseudogene	456	32.1
ENSRNOG00000003611	protein_coding	2145	91.7
ENSRNOG00000003613	protein_coding	6007	39.2
ENSRNOG00000003614	protein_coding	2691	94.2
ENSRNOG00000003616	protein_coding	3719	81.2
ENSRNOG00000003620	protein_coding	2526	70.6
ENSRNOG00000003622	protein_coding	4277	93.1
ENSRNOG00000003625	protein_coding	3325	14.6
ENSRNOG00000003626	protein_coding	794	29.7
ENSRNOG00000003629	protein_coding	3422	78.1
ENSRNOG00000003633	protein_coding	862	80.5
ENSRNOG00000003634	protein_coding	2640	28.8
ENSRNOG00000003635	protein_coding	5031	41.8
ENSRNOG00000003643	protein_coding	2145	83.3
ENSRNOG00000003645	protein_coding	1592	29.7
ENSRNOG00000003648	protein_coding	1548	78
ENSRNOG00000003649	protein_coding	2686	85
ENSRNOG00000003650	protein_coding	782	37.6
ENSRNOG00000003653	protein_coding	1587	80.4
ENSRNOG00000003654	protein_coding	1431	11
ENSRNOG00000003657	protein_coding	2895	53.7
ENSRNOG00000003661	protein_coding	1384	82.6
ENSRNOG00000003666	protein_coding	480	31.3
ENSRNOG00000003668	protein_coding	948	18.7
ENSRNOG00000003669	protein_coding	4946	39.7
ENSRNOG00000003670	protein_coding	285	3.1
ENSRNOG00000003671	protein_coding	672	96.8
ENSRNOG00000003672	protein_coding	4143	60
ENSRNOG00000003673	protein_coding	2190	74.7
ENSRNOG00000003674	protein_coding	1512	41
ENSRNOG00000003675	protein_coding	6469	23.6
ENSRNOG00000003679	protein_coding	7024	90.7
ENSRNOG00000003680	protein_coding	2098	3.9
ENSRNOG00000003681	protein_coding	6117	95.9
ENSRNOG00000003682	protein_coding	2595	1.9
ENSRNOG00000003683	protein_coding	1653	45.3
ENSRNOG00000003686	protein_coding	5195	72.2
ENSRNOG00000003687	protein_coding	868	51.5
ENSRNOG00000003688	protein_coding	864	60.6
ENSRNOG00000003689	protein_coding	2411	60.2
ENSRNOG00000003691	protein_coding	3435	34.2
ENSRNOG00000003694	protein_coding	7235	33.5
ENSRNOG00000003695	protein_coding	1359	71.3
ENSRNOG00000003698	protein_coding	2798	86.3
ENSRNOG00000003699	protein_coding	1354	21.7
ENSRNOG00000003703	protein_coding	2917	45.2
ENSRNOG00000003704	protein_coding	4328	32.7
ENSRNOG00000003705	protein_coding	1965	29.4
ENSRNOG00000003706	protein_coding	1037	53.2
ENSRNOG00000003707	protein_coding	4419	69.3
ENSRNOG00000003709	protein_coding	2065	63.4
ENSRNOG00000003712	protein_coding	5014	77.8
ENSRNOG00000003713	protein_coding	754	49
ENSRNOG00000003714	protein_coding	1389	2.8
ENSRNOG00000003715	protein_coding	2145	27.9
ENSRNOG00000003716	protein_coding	399	15.7
ENSRNOG00000003717	protein_coding	1665	83.9
ENSRNOG00000003718	protein_coding	1410	87.2
ENSRNOG00000003719	protein_coding	1462	54.6
ENSRNOG00000003720	protein_coding	858	33.1
ENSRNOG00000003721	protein_coding	4100	51.7
ENSRNOG00000003722	protein_coding	4026	7.8
ENSRNOG00000003723	protein_coding	6088	7.8
ENSRNOG00000003724	protein_coding	694	41.2
ENSRNOG00000003726	protein_coding	4352	79.3
ENSRNOG00000003728	protein_coding	3359	34
ENSRNOG00000003732	protein_coding	2900	20.8
ENSRNOG00000003734	protein_coding	909	99.7
ENSRNOG00000003736	protein_coding	4482	73.5
ENSRNOG00000003737	protein_coding	2006	68
ENSRNOG00000003738	protein_coding	15650	10.2
ENSRNOG00000003740	protein_coding	1077	73.7
ENSRNOG00000003741	protein_coding	4722	68.3
ENSRNOG00000003742	protein_coding	2914	87.2
ENSRNOG00000003743	protein_coding	2159	22.5
ENSRNOG00000003745	protein_coding	2756	2.1
ENSRNOG00000003746	protein_coding	1542	5.9
ENSRNOG00000003747	protein_coding	1348	26.8
ENSRNOG00000003748	protein_coding	1558	47.5
ENSRNOG00000003749	protein_coding	4847	24.3
ENSRNOG00000003755	protein_coding	2274	22.8
ENSRNOG00000003756	protein_coding	1263	55.4
ENSRNOG00000003759	protein_coding	2451	59.8
ENSRNOG00000003762	protein_coding	3948	36.2
ENSRNOG00000003763	protein_coding	907	93.2
ENSRNOG00000003765	protein_coding	1780	39.3
ENSRNOG00000003767	protein_coding	3953	45.5
ENSRNOG00000003769	protein_coding	1804	2.4
ENSRNOG00000003772	protein_coding	1388	14.2
ENSRNOG00000003773	protein_coding	1839	46
ENSRNOG00000003776	protein_coding	1001	37.8
ENSRNOG00000003777	protein_coding	1786	94.5
ENSRNOG00000003778	protein_coding	1751	56.6
ENSRNOG00000003779	protein_coding	1129	61.5
ENSRNOG00000003781	protein_coding	7189	33.2
ENSRNOG00000003782	protein_coding	1622	34.2
ENSRNOG00000003783	protein_coding	549	14.1
ENSRNOG00000003784	protein_coding	1101	64.9
ENSRNOG00000003785	protein_coding	3120	27.6
ENSRNOG00000003786	protein_coding	1606	34.6
ENSRNOG00000003787	protein_coding	993	74.6
ENSRNOG00000003789	pseudogene	724	23.5
ENSRNOG00000003790	protein_coding	2000	63.8
ENSRNOG00000003792	protein_coding	6715	89.3
ENSRNOG00000003794	protein_coding	1199	12.7
ENSRNOG00000003795	protein_coding	3539	27.9
ENSRNOG00000003797	protein_coding	997	65.5
ENSRNOG00000003800	protein_coding	2423	79.4
ENSRNOG00000003802	protein_coding	1044	93.3
ENSRNOG00000003803	protein_coding	2886	99.6
ENSRNOG00000003805	protein_coding	1194	52.9
ENSRNOG00000003806	protein_coding	1411	82.5
ENSRNOG00000003807	protein_coding	4662	91.4
ENSRNOG00000003809	protein_coding	1164	26.8
ENSRNOG00000003812	protein_coding	3871	25.1
ENSRNOG00000003813	protein_coding	3057	41.2
ENSRNOG00000003815	protein_coding	1207	77.8
ENSRNOG00000003816	protein_coding	1805	40.2
ENSRNOG00000003821	protein_coding	6699	73.5
ENSRNOG00000003822	protein_coding	2297	57.5
ENSRNOG00000003825	protein_coding	2641	70.7
[truncated: 30,884 more rows]
