# Supplementary material for: Repetitive transcranial magnetic stimulation activates glial cells and inhibits neurogenesis after pneumococcal meningitis
Source: PLoS One. 2020 Sep 11;15(9):e0232863. doi: 10.1371/journal.pone.0232863 (PMC7485822; doi:10.1371/journal.pone.0232863)
Supplement: S1 File — (ZIP) [file pone.0232863.s013.zip › S1_supporting_information/RNASeqPipeline_hippocampus/qc/multibam_input.txt]

S10_hs_	/data9/projects/p366_rTMS_meningitis_study/RNASeqPipeline_h/main/coord_sorted/S10_hs_.coordSorted.bam
S11_hc_	/data9/projects/p366_rTMS_meningitis_study/RNASeqPipeline_h/main/coord_sorted/S11_hc_.coordSorted.bam
S12_hi_	/data9/projects/p366_rTMS_meningitis_study/RNASeqPipeline_h/main/coord_sorted/S12_hi_.coordSorted.bam
S1_hc_	/data9/projects/p366_rTMS_meningitis_study/RNASeqPipeline_h/main/coord_sorted/S1_hc_.coordSorted.bam
S2_hc_	/data9/projects/p366_rTMS_meningitis_study/RNASeqPipeline_h/main/coord_sorted/S2_hc_.coordSorted.bam
S3_hc_	/data9/projects/p366_rTMS_meningitis_study/RNASeqPipeline_h/main/coord_sorted/S3_hc_.coordSorted.bam
S4_hi_	/data9/projects/p366_rTMS_meningitis_study/RNASeqPipeline_h/main/coord_sorted/S4_hi_.coordSorted.bam
S5_hi_	/data9/projects/p366_rTMS_meningitis_study/RNASeqPipeline_h/main/coord_sorted/S5_hi_.coordSorted.bam
S6_hi_	/data9/projects/p366_rTMS_meningitis_study/RNASeqPipeline_h/main/coord_sorted/S6_hi_.coordSorted.bam
S7_hs_	/data9/projects/p366_rTMS_meningitis_study/RNASeqPipeline_h/main/coord_sorted/S7_hs_.coordSorted.bam
S8_hs_	/data9/projects/p366_rTMS_meningitis_study/RNASeqPipeline_h/main/coord_sorted/S8_hs_.coordSorted.bam
S9_hs_	/data9/projects/p366_rTMS_meningitis_study/RNASeqPipeline_h/main/coord_sorted/S9_hs_.coordSorted.bam
